# Supplementary material for: Dichlorido(6,6′-dimethyl-2,2′-bipyridine-κ2 N,N′)zinc(II)
Source: Acta Crystallogr Sect E Struct Rep Online. 2009 Sep 26;65(Pt 10):m1250. doi: 10.1107/S1600536809038215 (PMC2970226; doi:10.1107/S1600536809038215)
Supplement: Supplementary file 1 [file e-65-m1250-sup1.cif]

##############################################################################
###                                                                        ###
###        Electronic paper (Acta Crystallographica Section E)             ###
###                                                                        ###
##############################################################################
#                                                                            #
# This CIF contains the data in a paper accepted for publication in Acta     #
# Crystallographica Section E. It conforms to the requirements of Notes      #
# for Authors for Section E, and has been peer reviewed under the auspices   #
# of the IUCr Commission on Journals.                                        #
#                                                                            #
# Full details of the Crystallographic Information File format               #
# are given in the paper "The Crystallographic Information File (CIF):       #
# a New Standard Archive File for Crystallography" by S. R. Hall, F. H.      #
# Allen and I. D. Brown [Acta Cryst. (1991), A47, 655-685].                  #
#                                                                            #
# The current version of the core CIF dictionary is obtainable from          #
# ftp://ftp.iucr.org/pub/cif_core.dic. The current version number is 2.4.    #
#                                                                            #
# Software is freely available for graphical display of the structure(s) in  #
# this CIF.  For information consult the CIF home page http://www.iucr.org/  #
# cif/home.html                                                              #
#                                                                            #
# This file may be used for bona fide research purposes within the           #
# scientific community so long as proper attribution is given to the journal # 
# article from which it was obtained.                                        #
#                                                                            #
##############################################################################
                                             
data_I
_audit_creation_method     SHELXL-97
_chemical_name_systematic
;
Dichlorido(6,6'-dimethyl-2,2'-bipyridine-\k^2^<i>N</i>,<i>N</i>')zinc(II)
;
_chemical_name_common     ?
_chemical_formula_moiety     'C12 H12 Cl2 N2 Zn1'
_chemical_formula_sum     'C12 H12 Cl2 N2 Zn1'
_chemical_formula_iupac     '[Zn Cl2 (C12 H12 N2)]'
_chemical_formula_weight     320.53
_chemical_melting_point     ?
_symmetry_cell_setting     Monoclinic
_symmetry_space_group_name_H-M     'P 21/m'
_symmetry_space_group_name_Hall     '-P 2yb'
loop_
    _symmetry_equiv_pos_as_xyz
    'x, y, z'
    '-x, y+1/2, -z'
    '-x, -y, -z'
    'x, -y-1/2, z'
_cell_length_a     7.6957(15)
_cell_length_b     11.266(2)
_cell_length_c     8.1431(16)
_cell_angle_alpha     90.00
_cell_angle_beta     110.61(3)
_cell_angle_gamma     90.00
_cell_volume     660.8(3)
_cell_formula_units_Z     2
_cell_measurement_reflns_used     1170
_cell_measurement_theta_min     2.83
_cell_measurement_theta_max     30.56
_cell_measurement_temperature     298(2)
_exptl_crystal_description     Prism
_exptl_crystal_colour     Colourless
_exptl_crystal_size_max     0.40
_exptl_crystal_size_mid     0.33
_exptl_crystal_size_min     0.30
_exptl_crystal_density_diffrn     1.611
_exptl_crystal_density_meas     ?
_exptl_crystal_density_method     'not measured'
_exptl_crystal_F_000     324
_exptl_absorpt_coefficient_mu     2.240
_exptl_absorpt_correction_type     multi-scan
_exptl_absorpt_process_details     '(SADABS; Sheldrick, 1998)'
_exptl_absorpt_correction_T_min     0.421
_exptl_absorpt_correction_T_max     0.512
_exptl_special_details
;
;
_diffrn_ambient_temperature     298(2)
_diffrn_radiation_type     MoK\a
_diffrn_radiation_wavelength     0.71073
_diffrn_radiation_source     'fine-focus sealed tube'
_diffrn_radiation_monochromator     graphite
_diffrn_measurement_device_type     'Bruker SMART CCD'
_diffrn_measurement_method     \w
_diffrn_detector_area_resol_mean     ?
_diffrn_reflns_number     8852
_diffrn_reflns_av_R_equivalents     0.0430
_diffrn_reflns_av_sigmaI/netI     0.0239
_diffrn_reflns_theta_min     2.83
_diffrn_reflns_theta_max     30.56
_diffrn_reflns_theta_full     30.56
_diffrn_measured_fraction_theta_max     0.981
_diffrn_measured_fraction_theta_full     0.981
_diffrn_reflns_limit_h_min     -10
_diffrn_reflns_limit_h_max     10
_diffrn_reflns_limit_k_min     -16
_diffrn_reflns_limit_k_max     16
_diffrn_reflns_limit_l_min     -11
_diffrn_reflns_limit_l_max     10
_diffrn_standards_number     0
_diffrn_standards_interval_count     ?
_diffrn_standards_interval_time     ?
_diffrn_standards_decay_%     ?
_refine_special_details
;
Refinement of <i>F</i>^2^ against ALL reflections. The weighted <i>R</i>-factor
<i>wR</i> and goodness of fit <i>S</i> are based on <i>F</i>^2^, conventional
<i>R</i>-factors <i>R</i> are based on <i>F</i>, with <i>F</i> set to zero for
negative <i>F</i>^2^. The threshold expression of <i>F</i>^2^ >
\s(<i>F</i>^2^) is used only for calculating <i>R</i>-factors(gt) <i>etc</i>.
and is not relevant to the choice of reflections for refinement.
<i>R</i>-factors based on <i>F</i>^2^ are statistically about twice as large
as those based on <i>F</i>, and <i>R</i>- factors based on ALL data will be
even larger.
;
_reflns_number_total     2075
_reflns_number_gt     1972
_reflns_threshold_expression     I>2\s(I)
_refine_ls_structure_factor_coef     Fsqd
_refine_ls_matrix_type     full
_refine_ls_R_factor_all     0.0365
_refine_ls_R_factor_gt     0.0338
_refine_ls_wR_factor_gt     0.0953
_refine_ls_wR_factor_ref     0.1007
_refine_ls_goodness_of_fit_ref     1.261
_refine_ls_restrained_S_all     1.261
_refine_ls_number_reflns     2075
_refine_ls_number_parameters     83
_refine_ls_number_restraints     0
_refine_ls_hydrogen_treatment     constr
_refine_ls_weighting_scheme     calc
_refine_ls_weighting_details
          'calc w=1/[\s^2^(Fo^2^)+(0.036P)^2^+0.4143P] where P=(Fo^2^+2Fc^2^)/3'
_atom_sites_solution_hydrogens     geom
_atom_sites_solution_primary     direct
_atom_sites_solution_secondary     difmap
_refine_ls_shift/su_max     0.000
_refine_ls_shift/su_mean     0.000
_refine_diff_density_max     0.703
_refine_diff_density_min     -0.545
_refine_ls_extinction_method     none
_refine_ls_extinction_coef     ?
loop_
    _atom_type_symbol
    _atom_type_description
    _atom_type_scat_dispersion_real
    _atom_type_scat_dispersion_imag
    _atom_type_scat_source
    'C' 'C' 0.0033 0.0016
                         'International Tables Vol C Tables 4.2.6.8 and 6.1.1.4'
    'H' 'H' 0.0000 0.0000
                         'International Tables Vol C Tables 4.2.6.8 and 6.1.1.4'
    'N' 'N' 0.0061 0.0033
                         'International Tables Vol C Tables 4.2.6.8 and 6.1.1.4'
    'Cl' 'Cl' 0.1484 0.1585
                         'International Tables Vol C Tables 4.2.6.8 and 6.1.1.4'
    'Zn' 'Zn' 0.2839 1.4301
                         'International Tables Vol C Tables 4.2.6.8 and 6.1.1.4'
_computing_data_collection     'SMART (Bruker, 1998)'
_computing_cell_refinement     'SAINT (Bruker, 1998)'
_computing_data_reduction     'SAINT (Bruker, 1998)'
_computing_structure_solution     'SHELXTL (Sheldrick, 2008)'
_computing_structure_refinement     'SHELXTL (Sheldrick, 2008)'
_computing_molecular_graphics     'ORTEP-3 (Farrugia, 1997)'
_computing_publication_material     'WinGX (Farrugia, 1999)'
loop_
    _atom_site_type_symbol
    _atom_site_label
    _atom_site_fract_x
    _atom_site_fract_y
    _atom_site_fract_z
    _atom_site_U_iso_or_equiv
    _atom_site_adp_type
    _atom_site_calc_flag
    _atom_site_refinement_flags
    _atom_site_occupancy
    _atom_site_disorder_assembly
    _atom_site_disorder_group
    C C1 0.9103(5) 1.0397(3) 0.7493(4) 0.0605(7) Uani d . 1 . .
    H H1A 0.8626 1.0161 0.8386 0.091 Uiso calc R 1 . .
    H H1B 0.9085 1.1247 0.7405 0.091 Uiso calc R 1 . .
    H H1C 1.0355 1.0117 0.7793 0.091 Uiso calc R 1 . .
    C C2 0.7921(3) 0.9875(2) 0.5768(3) 0.0415(5) Uani d . 1 . .
    C C3 0.6959(4) 1.0566(2) 0.4331(4) 0.0525(6) Uani d . 1 . .
    H H3 0.7041 1.1389 0.4413 0.063 Uiso calc R 1 . .
    C C4 0.5891(4) 1.0046(3) 0.2791(4) 0.0524(6) Uani d . 1 . .
    H H4 0.5246 1.0512 0.1825 0.063 Uiso calc R 1 . .
    C C5 0.5776(3) 0.8820(2) 0.2679(3) 0.0424(5) Uani d . 1 . .
    H H5 0.5053 0.8449 0.1644 0.051 Uiso calc R 1 . .
    C C6 0.6762(3) 0.81599(18) 0.4143(3) 0.0317(4) Uani d . 1 . .
    N N1 0.7813(2) 0.86822(16) 0.5661(2) 0.0330(3) Uani d . 1 . .
    Cl Cl1 1.20088(11) 0.7500 0.88188(13) 0.0521(2) Uani d S 1 . .
    Cl Cl2 0.74082(14) 0.7500 0.94980(13) 0.0511(2) Uani d S 1 . .
    Zn Zn1 0.89560(5) 0.7500 0.76788(4) 0.03392(12) Uani d S 1 . .
loop_
    _atom_site_aniso_label
    _atom_site_aniso_U_11
    _atom_site_aniso_U_22
    _atom_site_aniso_U_33
    _atom_site_aniso_U_12
    _atom_site_aniso_U_13
    _atom_site_aniso_U_23
    C1 0.0688(19) 0.0401(13) 0.0625(17) -0.0094(12) 0.0104(15) -0.0154(12)
    C2 0.0457(12) 0.0306(10) 0.0480(12) -0.0039(8) 0.0162(10) -0.0032(8)
    C3 0.0694(17) 0.0281(10) 0.0616(16) 0.0033(10) 0.0249(14) 0.0063(10)
    C4 0.0641(16) 0.0434(13) 0.0473(13) 0.0122(12) 0.0168(12) 0.0161(11)
    C5 0.0453(12) 0.0424(12) 0.0342(10) 0.0048(9) 0.0074(9) 0.0057(9)
    C6 0.0326(9) 0.0308(9) 0.0300(8) 0.0014(7) 0.0091(7) 0.0016(7)
    N1 0.0341(8) 0.0288(8) 0.0328(8) -0.0010(6) 0.0075(6) -0.0002(6)
    Cl1 0.0325(4) 0.0642(6) 0.0492(5) 0.000 0.0014(3) 0.000
    Cl2 0.0548(5) 0.0567(5) 0.0479(4) 0.000 0.0255(4) 0.000
    Zn1 0.03172(18) 0.03621(19) 0.02830(18) 0.000 0.00368(12) 0.000
_geom_special_details
;
All e.s.d.'s (except the e.s.d. in the dihedral angle between two l.s. planes)
are estimated using the full covariance matrix. The cell e.s.d.'s are taken
into account individually in the estimation of e.s.d.'s in distances, angles
and torsion angles; correlations between e.s.d.'s in cell parameters are only
used when they are defined by crystal symmetry. An approximate (isotropic)
treatment of cell e.s.d.'s is used for estimating e.s.d.'s involving l.s.
planes.
;
loop_
    _geom_bond_atom_site_label_1
    _geom_bond_atom_site_label_2
    _geom_bond_site_symmetry_2
    _geom_bond_distance
    _geom_bond_publ_flag
    C1 C2 . 1.499(4) ?
    C1 H1A . 0.9600 ?
    C1 H1B . 0.9600 ?
    C1 H1C . 0.9600 ?
    C2 N1 . 1.347(3) ?
    C2 C3 . 1.384(4) ?
    C3 C4 . 1.366(4) ?
    C3 H3 . 0.9300 ?
    C4 C5 . 1.386(4) ?
    C4 H4 . 0.9300 ?
    C5 C6 . 1.383(3) ?
    C5 H5 . 0.9300 ?
    C6 N1 . 1.350(3) ?
    C6 C6 4_575 1.487(4) ?
    Zn1 N1 . 2.0569(18) y
    Zn1 Cl1 . 2.2013(11) y
    Zn1 Cl2 . 2.2035(10) y
    Zn1 N1 4_575 2.0569(18) n
loop_
    _geom_angle_atom_site_label_1
    _geom_angle_atom_site_label_2
    _geom_angle_atom_site_label_3
    _geom_angle_site_symmetry_1
    _geom_angle_site_symmetry_3
    _geom_angle
    _geom_angle_publ_flag
    C2 C1 H1A . . 109.5 ?
    C2 C1 H1B . . 109.5 ?
    H1A C1 H1B . . 109.5 ?
    C2 C1 H1C . . 109.5 ?
    H1A C1 H1C . . 109.5 ?
    H1B C1 H1C . . 109.5 ?
    N1 C2 C3 . . 120.3(2) ?
    N1 C2 C1 . . 117.1(2) ?
    C3 C2 C1 . . 122.6(2) ?
    C4 C3 C2 . . 120.3(2) ?
    C4 C3 H3 . . 119.8 ?
    C2 C3 H3 . . 119.8 ?
    C3 C4 C5 . . 119.5(2) ?
    C3 C4 H4 . . 120.3 ?
    C5 C4 H4 . . 120.3 ?
    C6 C5 C4 . . 118.4(2) ?
    C6 C5 H5 . . 120.8 ?
    C4 C5 H5 . . 120.8 ?
    N1 C6 C5 . . 121.6(2) ?
    N1 C6 C6 . 4_575 115.83(11) ?
    C5 C6 C6 . 4_575 122.51(14) ?
    C2 N1 C6 . . 119.82(19) ?
    C2 N1 Zn1 . . 126.50(16) ?
    C6 N1 Zn1 . . 113.51(13) ?
    N1 Zn1 N1 4_575 . 80.71(10) y
    N1 Zn1 Cl1 4_575 . 115.45(6) n
    N1 Zn1 Cl1 . . 115.45(6) n
    N1 Zn1 Cl2 4_575 . 110.90(6) n
    N1 Zn1 Cl2 . . 110.90(6) n
    Cl1 Zn1 Cl2 . . 117.76(5) n
loop_
    _geom_torsion_atom_site_label_1
    _geom_torsion_atom_site_label_2
    _geom_torsion_atom_site_label_3
    _geom_torsion_atom_site_label_4
    _geom_torsion_site_symmetry_1
    _geom_torsion_site_symmetry_2
    _geom_torsion_site_symmetry_3
    _geom_torsion_site_symmetry_4
    _geom_torsion
    _geom_torsion_publ_flag
    N1 C2 C3 C4 . . . . 0.0(4) ?
    C1 C2 C3 C4 . . . . -179.6(3) ?
    C2 C3 C4 C5 . . . . 0.1(5) ?
    C3 C4 C5 C6 . . . . -0.2(4) ?
    C4 C5 C6 N1 . . . . 0.3(4) ?
    C4 C5 C6 C6 . . . 4_575 -178.63(19) ?
    C3 C2 N1 C6 . . . . 0.0(4) ?
    C1 C2 N1 C6 . . . . 179.7(2) ?
    C3 C2 N1 Zn1 . . . . -174.88(19) ?
    C1 C2 N1 Zn1 . . . . 4.7(3) ?
    C5 C6 N1 C2 . . . . -0.2(3) ?
    C6 C6 N1 C2 4_575 . . . 178.78(16) ?
    C5 C6 N1 Zn1 . . . . 175.34(17) ?
    C6 C6 N1 Zn1 4_575 . . . -5.7(3) ?
    C2 N1 Zn1 N1 . . . 4_575 -178.10(16) ?
    C6 N1 Zn1 N1 . . . 4_575 6.69(17) ?
    C2 N1 Zn1 Cl1 . . . . -64.2(2) ?
    C6 N1 Zn1 Cl1 . . . . 120.55(13) ?
    C2 N1 Zn1 Cl2 . . . . 73.0(2) ?
    C6 N1 Zn1 Cl2 . . . . -102.24(14) ?
data_global
_journal_date_recd_electronic     2009-09-17
_journal_date_accepted     2009-09-21
_journal_name_full     'Acta Crystallographica, Section E'
_journal_year     2009
_journal_volume     65
_journal_issue     10
_journal_page_first     m1250
_journal_page_last     m1250
_journal_paper_category     QM
_journal_coeditor_code     HB5106
_publ_contact_author
;
  'Alizadeh, Robabeh'
   Damghan University of Basic Sciences
   School of Chemistry
   Damghan
   Iran
;
_publ_contact_author_email     'robabeh_alizadeh@yahoo.com'
_publ_contact_author_fax     '0098 0232 5235431'
_publ_contact_author_phone     '0098 0232 5533051-6'
_publ_section_title
;
Dichlorido(6,6'-dimethyl-2,2'-bipyridine-\k^2^<i>N</i>,<i>N</i>')zinc(II)
;
loop_
    _publ_author_name
    _publ_author_address
    'Alizadeh, Robabeh'
;      Damghan University of Basic Sciences
       School of Chemistry
       Damghan
       Iran
;
    'Kalateh, Khadijeh'
;      Islamic Azad University
       Shahr-e-Rey Branch
       Tehran
       Iran
;
    'Ebadi, Amin'
;      Department of Chemistry
       Islamic Azad University
       Kazerun Branch
       Kazerun
       Fars
       Iran
;
    'Ahmadi, Roya'
;      Islamic Azad University
       Shahr-e-Rey Branch
       Tehran
       Iran
;
    'Amani, Vahid'
;      Islamic Azad University
       Shahr-e-Rey Branch
       Tehran
       Iran
;
