# Supplementary material for: Dichlorido(6,6′-dimethyl-2,2′-bipyridine-κ2 N,N′)zinc(II)
Source: Acta Crystallogr Sect E Struct Rep Online. 2009 Sep 26;65(Pt 10):m1250. doi: 10.1107/S1600536809038215 (PMC2970226; doi:10.1107/S1600536809038215)
Supplement: Supplementary file 2 [file e-65-m1250-Isup2.hkl]

#
# h,k,l, Fc-squared, Fo-squared, sigma(Fo-squared) and status flag
#
data_I
_shelx_title ' 11 IN P2(1)'
_shelx_refln_list_code          4
_shelx_F_calc_maximum       59.03
_exptl_crystal_F_000       324.00
_reflns_d_resolution_high  0.6989
 
loop_
 _symmetry_equiv_pos_as_xyz
 'x, y, z'
 '-x, y+1/2, -z'
 '-x, -y, -z'
 'x, -y-1/2, z'
 
_cell_length_a     7.6957
_cell_length_b    11.2664
_cell_length_c     8.1431
_cell_angle_alpha  90.000
_cell_angle_beta  110.612
_cell_angle_gamma  90.000
 
_shelx_F_squared_multiplier     1.000
 
loop_
 _refln_index_h
 _refln_index_k
 _refln_index_l
 _refln_F_squared_calc
 _refln_F_squared_meas
 _refln_F_squared_sigma
 _refln_observed_status
   1   0   0      829.07      849.90     31.04 o
   3   0   0      900.90      897.99     35.70 o
   4   0   0      125.41      202.26      9.99 o
   5   0   0      166.19      144.03      7.07 o
   6   0   0      661.36      651.46     29.32 o
   7   0   0       97.61       90.03      2.02 o
   8   0   0        4.16        6.81      1.14 o
   9   0   0      209.96      185.45     13.44 o
  10   0   0      132.61      109.83      1.66 o
   2   1   0      251.21      233.71      4.15 o
   3   1   0      767.60      766.39     18.69 o
   4   1   0      784.88      953.96     26.59 o
   5   1   0       56.61       58.92      1.66 o
   6   1   0      619.58      621.85     19.52 o
   7   1   0      562.07      550.27     13.41 o
   8   1   0       62.94       63.24      2.41 o
   9   1   0        1.61        2.49      0.91 o
  10   1   0       17.14       15.77      1.06 o
   1   2   0     1914.96     1956.28     21.38 o
   2   2   0     1059.53     1138.72     29.84 o
   3   2   0      401.93      413.40      6.44 o
   4   2   0       82.37      132.50      3.94 o
   5   2   0      544.27      566.74     16.66 o
   6   2   0      140.53      130.07      3.78 o
   7   2   0       34.35       34.95      0.87 o
   8   2   0       29.67       36.22      0.99 o
   9   2   0       85.40       79.56      2.58 o
  10   2   0       42.87       38.85      1.14 o
   1   3   0     1395.05     1485.13      5.17 o
   2   3   0      803.96      841.52      5.09 o
   3   3   0     1141.90     1109.06     20.56 o
   4   3   0     2924.41     3328.42      6.50 o
   5   3   0        1.16        4.23      0.68 o
   6   3   0     1051.89     1060.92     30.86 o
   7   3   0      493.83      488.39     11.50 o
   8   3   0       21.67       20.22      1.47 o
   9   3   0        9.79        9.60      0.87 o
  10   3   0        0.41        1.21      0.94 o
   2   4   0      279.85      288.43      1.53 o
   3   4   0      462.88      473.84      5.70 o
   4   4   0      289.44      320.75      6.04 o
   5   4   0      329.63      338.64      7.07 o
   6   4   0      253.91      247.90     10.36 o
   7   4   0       37.90       36.82      1.74 o
   8   4   0       17.67       19.24      0.79 o
   9   4   0       36.60       33.87      2.09 o
   1   5   0       26.21       47.03      1.78 o
   2   5   0      906.29      930.32      4.35 o
   3   5   0      552.37      579.90      4.54 o
   4   5   0      497.76      551.52     11.65 o
   5   5   0        1.98        3.50      0.67 o
   6   5   0      424.51      413.85     12.31 o
   7   5   0      428.44      414.57     11.53 o
   8   5   0        5.98        8.83      0.94 o
   9   5   0       19.61       20.08      1.43 o
   0   6   0     1786.94     1820.59    100.92 o
   1   6   0     1185.71     1266.09     40.07 o
   2   6   0       90.74       85.22      4.27 o
   3   6   0      266.15      272.31      1.36 o
   4   6   0       97.17      114.87      2.12 o
   5   6   0      360.66      369.10      2.00 o
   6   6   0      210.93      212.67      5.83 o
   7   6   0        1.59        5.04      0.98 o
   8   6   0       34.87       34.83      1.00 o
   9   6   0       20.01       17.90      1.67 o
   1   7   0      654.49      689.87     19.37 o
   2   7   0      475.16      477.30     18.02 o
   3   7   0      808.80      841.00      5.04 o
   4   7   0      292.79      357.19      3.70 o
   5   7   0       77.19       79.27      1.11 o
   6   7   0      294.46      300.02      8.01 o
   7   7   0      445.54      445.67     18.03 o
   8   7   0        7.83       10.10      1.49 o
   9   7   0        1.06        1.63      0.77 o
   1   8   0      420.71      427.22     15.59 o
   2   8   0       70.88       76.69      2.19 o
   3   8   0      730.42      761.59     15.28 o
   4   8   0       17.85       20.03      1.76 o
   5   8   0       29.98       33.88      1.88 o
   6   8   0      365.98      360.60     10.68 o
   7   8   0       27.07       26.24      0.86 o
   8   8   0       13.00       15.52      2.40 o
   1   9   0      311.42      312.53     11.59 o
   2   9   0      364.91      374.02     12.67 o
   3   9   0       48.50       53.65      1.41 o
   4   9   0       12.60       38.76      2.58 o
   5   9   0       44.62       46.66      1.05 o
   6   9   0       74.93       79.26      2.71 o
   7   9   0      170.83      155.88      5.26 o
   8   9   0       19.43       17.42      1.28 o
   0  10   0      929.19     1006.03     70.47 o
   1  10   0      457.67      431.98     17.94 o
   2  10   0       60.76       66.18      1.69 o
   3  10   0       74.08       70.23      1.05 o
   4  10   0       19.92       20.83      1.37 o
   5  10   0      190.54      196.54      3.51 o
   6  10   0       58.11       66.18      3.50 o
   7  10   0        8.22        8.76      0.68 o
   8  10   0       10.78        8.82      3.64 o
   1  11   0        7.60       11.82      1.09 o
   2  11   0      171.62      163.80      5.08 o
   3  11   0      175.24      184.44      4.93 o
   4  11   0      159.16      170.53      3.74 o
   5  11   0        0.01        1.77      0.72 o
   6  11   0       77.48       79.58      2.10 o
   7  11   0       93.41       74.22      2.68 o
   0  12   0      237.23      269.49     23.71 o
   1  12   0       69.46       70.54      2.96 o
   2  12   0        7.09       11.37      0.70 o
   3  12   0       25.50       23.26      0.89 o
   4  12   0       23.97       27.44      1.16 o
   5  12   0       27.05       29.05      0.78 o
   6  12   0       15.25       17.21      1.53 o
   1  13   0       95.36       94.20      2.84 o
   2  13   0       32.38       33.12      1.54 o
   3  13   0       29.19       27.60      0.77 o
   4  13   0       96.26      109.97      2.35 o
   5  13   0        2.25        3.40      0.75 o
   6  13   0       62.23       47.52      6.50 o
   0  14   0      147.74      146.89      7.37 o
   1  14   0       53.11       51.36      2.47 o
   2  14   0        0.20       -0.38      0.75 o
   3  14   0        0.96        0.88      0.72 o
   4  14   0       33.21       31.75      1.45 o
   5  14   0       55.67       52.59      1.88 o
   1  15   0       12.26       12.73      0.61 o
   2  15   0        2.21        1.97      0.64 o
   3  15   0       40.81       43.25      2.04 o
   0  16   0      176.61      171.72      2.69 o
   1  16   0        1.72        2.63      1.76 o
 -10   0   1        0.43        1.68      2.78 o
  -9   0   1        3.33        3.51      2.16 o
  -8   0   1       67.28       71.44      1.32 o
  -7   0   1      503.84      499.09     14.58 o
  -6   0   1      770.41      743.16     21.63 o
  -5   0   1        3.33        4.78      0.84 o
  -4   0   1     1710.10     2115.03      6.39 o
  -3   0   1       48.05       37.86      1.01 o
  -1   0   1     1423.18     1364.87      3.96 o
   1   0   1        2.58        4.41      1.74 o
   3   0   1     1725.51     1719.52     51.17 o
   4   0   1      735.04      733.92     37.52 o
   5   0   1        0.80        2.49      0.98 o
   6   0   1       96.43       94.00      4.34 o
   7   0   1      500.54      505.50     33.16 o
   8   0   1      237.93      231.58     14.45 o
   9   0   1       23.69       23.51      2.02 o
 -10   1   1      142.32      129.46      1.50 o
  -9   1   1        5.87        3.85      0.74 o
  -8   1   1        1.11       29.34      2.49 o
  -7   1   1       18.13       19.83      0.72 o
  -6   1   1        0.91        7.71      2.48 o
  -5   1   1      797.38      776.25     19.73 o
  -4   1   1     1295.28     1244.34     25.65 o
  -3   1   1     1161.44     1159.08     23.43 o
  -2   1   1      266.14      266.03      4.29 o
   1   1   1     2077.74     2172.65      5.56 o
   2   1   1      660.42      750.65     14.29 o
   3   1   1      628.03      677.81     11.93 o
   4   1   1        4.81       30.90      1.31 o
   5   1   1       78.77       74.77      2.62 o
   6   1   1      754.73      756.38     27.27 o
   7   1   1      348.03      355.63     11.34 o
   8   1   1      131.99      131.66      5.18 o
   9   1   1      178.78      168.21      5.90 o
 -10   2   1       18.02       15.47      0.84 o
  -9   2   1        1.15        0.55      0.72 o
  -8   2   1       11.66       13.38      0.66 o
  -7   2   1      710.61      689.80     14.56 o
  -6   2   1     1089.95     1052.01     19.03 o
  -5   2   1       91.97       94.79      1.95 o
  -4   2   1     1535.17     1533.94     31.18 o
  -3   2   1      875.69      794.47     13.87 o
  -2   2   1     1680.67     1816.18     35.76 o
  -1   2   1      666.47      647.28      8.54 o
   1   2   1       39.39       40.94      2.62 o
   4   2   1       15.24       46.03      3.62 o
   5   2   1       50.31       51.86      1.36 o
   6   2   1      199.35      197.82      7.38 o
   7   2   1      273.81      270.24     13.50 o
   8   2   1        9.84        8.74      0.89 o
   9   2   1        0.17       -0.94      0.98 o
 -10   3   1       64.74       57.61      2.11 o
  -9   3   1       12.15       10.03      0.77 o
  -8   3   1        6.93       21.38      0.95 o
  -7   3   1       80.44       81.85      1.25 o
  -6   3   1      263.89      253.73      5.16 o
  -5   3   1     1080.71     1049.08     22.38 o
  -4   3   1      896.43      867.43     15.48 o
  -3   3   1      453.52      460.15      4.70 o
  -2   3   1       20.16       22.84      0.73 o
  -1   3   1     1600.27     1595.17      8.88 o
   2   3   1      298.23      344.17      6.26 o
   3   3   1      907.30      975.29     18.26 o
   4   3   1      586.66      679.20     10.20 o
   5   3   1       46.62       42.94      0.83 o
   6   3   1      519.29      505.40     13.57 o
   7   3   1      172.97      175.66      6.32 o
   8   3   1       15.67       16.14      1.33 o
   9   3   1      142.57      137.66      4.69 o
 -10   4   1        7.48        7.55      1.01 o
  -9   4   1        1.06        1.04      0.92 o
  -8   4   1       33.52       35.24      1.70 o
  -7   4   1      478.13      468.39     16.24 o
  -6   4   1      917.55      908.06     25.53 o
  -5   4   1       11.11       13.86      1.05 o
  -4   4   1     1562.37     1750.63     23.39 o
  -3   4   1      964.59     1038.43     14.77 o
  -2   4   1       18.82       22.21      0.80 o
  -1   4   1     1003.79     1036.36     14.70 o
   0   4   1     2142.08     2351.12      7.50 o
   1   4   1      144.33      146.38      5.34 o
   3   4   1     2127.09     2213.03      3.68 o
   4   4   1      112.63      132.95      2.37 o
   5   4   1       11.46       11.54      0.75 o
   6   4   1      196.73      194.18      3.68 o
   7   4   1      159.82      154.59      2.66 o
   8   4   1       43.81       42.53      1.12 o
   9   4   1        9.96        8.18      0.77 o
 -10   5   1       32.89       28.81      1.93 o
  -9   5   1       20.54       21.00      1.27 o
  -8   5   1        1.72        6.53      0.85 o
  -7   5   1       30.49       32.40      1.76 o
  -6   5   1        2.36        1.58      0.75 o
  -5   5   1      548.83      546.42     15.17 o
  -4   5   1     1143.58     1174.75     14.47 o
  -3   5   1       12.28        9.38      0.86 o
  -2   5   1       51.29       59.00      1.00 o
  -1   5   1      152.21      208.78      2.75 o
   1   5   1     1621.29     1698.83     74.39 o
   2   5   1      175.32      188.50      3.08 o
   3   5   1      520.41      538.46     10.23 o
   4   5   1        9.01       17.12      1.50 o
   5   5   1       54.82       53.82      1.88 o
   6   5   1      305.16      325.23     10.85 o
   7   5   1       51.74       52.20      2.90 o
   8   5   1        5.58        7.10      0.83 o
   9   5   1       83.45       73.43      3.13 o
  -9   6   1        8.15        7.62      1.83 o
  -8   6   1       38.75       37.16      1.54 o
  -7   6   1      440.98      428.28     19.82 o
  -6   6   1      487.31      491.80     14.25 o
  -5   6   1       14.02       11.55      0.75 o
  -4   6   1      929.71      971.58     10.82 o
  -3   6   1      687.73      690.46      2.94 o
  -2   6   1      117.95      150.87      2.79 o
  -1   6   1      467.14      480.69      7.79 o
   0   6   1     1607.82     1819.28     43.40 o
   1   6   1      120.91      133.54      4.84 o
   2   6   1     1793.93     1856.69     27.34 o
   3   6   1     1585.10     1630.14     27.30 o
   4   6   1      109.26      141.82      6.74 o
   5   6   1       60.98       62.19      2.62 o
   6   6   1      200.99      207.48      5.80 o
   7   6   1       84.89       82.93      3.60 o
   8   6   1       10.12       13.63      2.60 o
   9   6   1        8.63        7.69      0.87 o
  -9   7   1       25.33       24.35      1.95 o
  -8   7   1        5.25       11.04      1.16 o
  -7   7   1        7.87       11.83      0.92 o
  -6   7   1        3.39        5.73      0.99 o
  -5   7   1      510.17      506.06     11.95 o
  -4   7   1      670.05      695.15      8.86 o
  -3   7   1      131.74      139.18      2.47 o
  -2   7   1        0.06        1.87      0.62 o
  -1   7   1      939.91      947.22     15.42 o
   0   7   1     1868.77     1925.60     37.63 o
   1   7   1     1710.88     1649.19     55.04 o
   2   7   1       41.08       45.71      1.44 o
   3   7   1      178.16      183.52      6.31 o
   4   7   1       15.50       23.25      1.59 o
   5   7   1      287.43      299.11      3.64 o
   6   7   1      208.88      216.23      7.79 o
   7   7   1       81.03       80.68      1.75 o
   8   7   1       12.34       13.92      1.98 o
  -9   8   1        0.04        2.29      1.38 o
  -8   8   1       82.53       70.77      1.15 o
  -7   8   1       37.92       36.84      1.43 o
  -6   8   1       96.18       92.66      2.74 o
  -5   8   1      181.23      207.36      3.29 o
  -4   8   1      439.67      514.12      7.92 o
  -3   8   1      247.45      259.54      5.61 o
  -2   8   1      186.85      200.40      2.74 o
  -1   8   1      256.45      264.87      5.21 o
   0   8   1      288.34      284.60      8.21 o
   1   8   1      291.69      300.32     11.57 o
   2   8   1     1116.05     1137.04     43.75 o
   3   8   1        3.75        5.06      1.07 o
   4   8   1      317.26      339.17      6.36 o
   5   8   1       23.94       28.89      2.81 o
   6   8   1      132.59      125.87      3.83 o
   7   8   1      100.96       95.17      3.11 o
   8   8   1       35.59       28.95      0.99 o
  -8   9   1        0.31        6.27      0.73 o
  -7   9   1        1.11        2.74      0.81 o
  -6   9   1       13.34       11.45      2.14 o
  -5   9   1       61.46       58.93      2.55 o
  -4   9   1      506.70      507.16      2.93 o
  -3   9   1      162.45      156.25      5.11 o
  -2   9   1        0.06        0.64      0.60 o
  -1   9   1      279.70      287.40      9.65 o
   0   9   1      956.24     1023.68     26.21 o
   1   9   1      215.33      231.81      8.05 o
   2   9   1      241.93      244.89     11.33 o
   3   9   1       25.50       22.16      1.05 o
   4   9   1       11.07       15.77      0.81 o
   5   9   1       58.41       60.73      1.36 o
   6   9   1      168.02      176.09      3.58 o
   7   9   1       39.71       37.53      0.90 o
   8   9   1       21.48       18.45      1.65 o
  -8  10   1       12.40       11.34      1.04 o
  -7  10   1      147.84      137.59      1.19 o
  -6  10   1      130.37      129.63      1.04 o
  -5  10   1        7.94       10.10      0.92 o
  -4  10   1      133.98      153.33      6.36 o
  -3  10   1      303.90      301.88      8.04 o
  -2  10   1       33.52       39.30      0.74 o
  -1  10   1      210.59      208.83      5.21 o
   0  10   1      143.32      144.45      3.94 o
   1  10   1      101.98      101.08      3.45 o
   2  10   1      346.48      343.75     10.22 o
   3  10   1      609.37      624.46      5.15 o
   4  10   1       32.90       38.81      1.39 o
   5  10   1        3.85        4.23      1.01 o
   6  10   1       46.00       46.45      1.99 o
   7  10   1       62.30       59.31      1.08 o
  -7  11   1        4.30        5.53      2.31 o
  -6  11   1       21.95       19.00      1.77 o
  -5  11   1      152.34      154.09      5.35 o
  -4  11   1      154.03      152.09      4.65 o
  -3  11   1        0.86        3.47      0.74 o
  -2  11   1        9.94        9.17      0.94 o
  -1  11   1        3.84        9.02      1.77 o
   0  11   1      497.46      503.67     21.61 o
   1  11   1      391.86      380.92     11.76 o
   2  11   1        4.07        6.70      0.70 o
   3  11   1       76.73       80.86      0.84 o
   4  11   1       29.35       27.28      0.71 o
   5  11   1       33.90       36.04      1.34 o
   6  11   1       71.77       71.79      1.76 o
   7  11   1        4.14        3.91      0.95 o
  -7  12   1       40.48       32.83      8.80 o
  -6  12   1       78.99       84.68      4.45 o
  -5  12   1        0.07       -0.47      1.00 o
  -4  12   1       78.40       86.07      4.71 o
  -3  12   1       38.90       39.83      1.09 o
  -2  12   1        1.54        1.81      0.67 o
  -1  12   1       42.25       43.14      2.16 o
   0  12   1       89.97       87.61      3.16 o
   1  12   1        8.07        9.21      0.73 o
   2  12   1      186.94      190.75      5.47 o
   3  12   1       95.18       97.63      1.84 o
   4  12   1        3.85        6.39      0.74 o
   5  12   1        1.89        4.43      0.75 o
   6  12   1       17.48       15.01      0.70 o
  -6  13   1       21.90       20.28      0.92 o
  -5  13   1       51.37       45.50      1.17 o
  -4  13   1       31.89       31.32      2.32 o
  -3  13   1       37.83       37.10      1.35 o
  -2  13   1        0.02        0.04      1.27 o
  -1  13   1       88.68       84.90      3.55 o
   0  13   1      134.04      146.72      6.52 o
   1  13   1       48.66       46.66      1.38 o
   2  13   1       14.34       16.18      0.84 o
   3  13   1       32.04       32.56      0.83 o
   4  13   1       53.96       50.13      1.36 o
   5  13   1        1.56        2.61      0.76 o
  -5  14   1        5.20        4.48      0.94 o
  -4  14   1       59.36       65.31      1.54 o
  -3  14   1       31.34       33.15      1.41 o
  -2  14   1       11.16        9.98      0.85 o
  -1  14   1       32.22       32.12      1.01 o
   0  14   1       33.18       36.99      1.73 o
   1  14   1        2.31        2.49      0.68 o
   2  14   1      135.01      133.89      4.31 o
   3  14   1      140.25      133.42      2.11 o
   4  14   1        2.77        3.62      0.71 o
  -3  15   1        0.94        0.55      0.66 o
  -2  15   1        1.76        3.24      0.88 o
  -1  15   1       14.48       16.34      0.62 o
   0  15   1       17.58       16.39      0.95 o
   1  15   1       62.90       61.35      2.14 o
   2  15   1        2.40        2.06      0.75 o
   3  15   1       13.56       12.65      0.80 o
   0  16   1        5.96        8.43      1.80 o
 -10   0   2       51.94       46.30      3.44 o
  -9   0   2        9.06       10.84      1.23 o
  -8   0   2        7.08       27.26      2.32 o
  -7   0   2      132.91      134.12      3.83 o
  -6   0   2       41.84       51.24      1.62 o
  -5   0   2      476.83      433.60     11.04 o
  -3   0   2     2256.03     2063.23      6.08 o
  -1   0   2      835.62      738.14     14.01 o
   1   0   2      896.52      920.52      4.73 o
   2   0   2     1562.82     1656.11      5.60 o
   3   0   2        8.33       11.94      1.04 o
   4   0   2      227.43      230.30     14.57 o
   5   0   2      588.04      565.97     33.01 o
   6   0   2     1467.96     1446.72     65.39 o
   7   0   2       12.19       11.30      1.69 o
   8   0   2       80.04       82.77      1.94 o
   9   0   2       76.37       68.05      2.11 o
 -10   1   2       28.16       29.40      1.23 o
  -9   1   2        9.81       10.77      0.70 o
  -8   1   2      141.35      152.74      2.45 o
  -7   1   2      248.79      235.25      4.51 o
  -6   1   2      333.42      301.02      5.89 o
  -5   1   2      174.27      173.55      3.62 o
  -4   1   2       68.78      114.10      1.25 o
  -2   1   2      121.92      119.65      0.98 o
  -1   1   2       76.86       59.68      0.97 o
   0   1   2     2447.38     2378.63      7.81 o
   1   1   2       35.13       36.52      1.23 o
   4   1   2       94.17      101.15      3.57 o
   5   1   2       55.44       55.47      2.99 o
   6   1   2      162.60      169.14      8.11 o
   7   1   2       60.13       58.38      3.27 o
   8   1   2       13.41       13.73      1.21 o
   9   1   2       51.34       48.28      1.45 o
 -10   2   2       44.34       41.60      0.99 o
  -9   2   2       28.09       24.82      0.79 o
  -8   2   2       20.56       33.75      0.67 o
  -7   2   2       15.50       14.61      0.63 o
  -6   2   2       56.29       56.71      1.09 o
  -5   2   2      839.28      765.11      9.39 o
  -4   2   2     2385.72     2294.69     38.82 o
  -3   2   2      433.75      389.59      7.46 o
  -2   2   2       71.57       60.54      0.90 o
  -1   2   2     1224.19     1107.38      6.11 o
   0   2   2       15.59       12.88      0.90 o
   1   2   2     1760.61     1798.21     82.28 o
   2   2   2      126.65      113.75      1.18 o
   3   2   2      169.86      207.55      4.33 o
   4   2   2       85.62       89.03      1.07 o
   5   2   2      353.39      371.23     11.27 o
   6   2   2      223.67      224.90      7.85 o
   7   2   2       90.06       89.24      5.65 o
   8   2   2       14.17       17.49      1.34 o
   9   2   2      105.71       91.21      4.89 o
 -10   3   2       41.47       39.37      1.03 o
  -9   3   2        0.38        0.85      0.72 o
  -8   3   2      319.99      320.91      7.53 o
  -7   3   2      404.90      394.64      8.39 o
  -6   3   2      108.66       93.87      1.52 o
  -5   3   2       70.94       74.42      1.26 o
  -4   3   2      462.49      474.90      8.32 o
  -3   3   2     1244.33     1127.57     22.96 o
  -2   3   2      532.43      473.87      5.82 o
  -1   3   2      615.60      587.59      9.18 o
   1   3   2        0.79        5.77      3.34 o
   3   3   2     2247.57     2291.95     37.34 o
   4   3   2       14.03       28.37      1.18 o
   5   3   2      131.90      135.81      3.70 o
   6   3   2       23.83       23.05      0.90 o
   7   3   2       23.29       22.73      0.89 o
   8   3   2       87.55       81.69      2.78 o
   9   3   2       46.24       40.79      2.55 o
 -10   4   2       46.85       45.48      2.75 o
  -9   4   2       16.28       16.26      1.20 o
  -8   4   2        9.03       20.53      0.87 o
  -7   4   2       35.04       33.55      0.73 o
  -6   4   2        4.89        6.09      0.60 o
  -5   4   2      837.35      853.56     12.96 o
  -4   4   2     2699.12     2752.10     29.62 o
  -3   4   2      381.78      365.07      3.92 o
  -2   4   2      626.74      643.24      6.28 o
  -1   4   2     1313.55     1264.50     20.68 o
   0   4   2     1174.83     1195.03     32.55 o
   1   4   2     1567.58     1561.61     51.64 o
   2   4   2      278.06      246.79      8.32 o
   3   4   2       20.53       28.58      2.26 o
   4   4   2      217.74      219.64      4.80 o
   5   4   2      254.08      251.06      5.98 o
   6   4   2      350.84      357.72      7.92 o
   7   4   2      182.36      180.98      4.73 o
   8   4   2       29.39       26.32      0.80 o
   9   4   2      111.91       94.30      1.69 o
 -10   5   2       34.96       31.60      1.22 o
  -9   5   2        3.91        4.80      0.67 o
  -8   5   2       93.46       94.98      2.68 o
  -7   5   2      189.15      187.52      5.60 o
  -6   5   2      291.41      293.47      9.54 o
  -5   5   2       19.21       19.26      1.59 o
  -4   5   2      487.42      513.22      7.75 o
  -3   5   2        3.46        4.90      0.57 o
  -2   5   2      247.99      241.15      4.71 o
  -1   5   2      910.63      972.57     19.02 o
   0   5   2      746.16      820.83     24.35 o
   1   5   2        1.90        1.78      0.68 o
   2   5   2     1777.26     1740.30     32.88 o
   3   5   2     1432.16     1453.20     36.55 o
   4   5   2       19.85       21.30      1.16 o
   5   5   2      217.91      212.83      5.04 o
   6   5   2        7.57        6.90      0.68 o
   7   5   2        1.46        2.86      1.18 o
   8   5   2       87.41       79.51      3.43 o
 -10   6   2       45.41       41.56      1.55 o
  -9   6   2       34.97       29.56      1.05 o
  -8   6   2        2.07        7.79      0.73 o
  -7   6   2       13.84       11.76      0.63 o
  -6   6   2        6.05        9.94      2.06 o
  -5   6   2      606.18      579.56     18.63 o
  -4   6   2     1092.37     1084.56      8.68 o
  -3   6   2      180.61      169.40      3.04 o
  -2   6   2       28.59       19.84      1.54 o
  -1   6   2      682.14      701.99     12.21 o
   0   6   2      410.81      474.58     14.23 o
   1   6   2      981.54     1018.71     32.56 o
   2   6   2      218.73      245.75      4.60 o
   3   6   2      133.75      137.92      2.63 o
   4   6   2      223.48      230.24      6.14 o
   5   6   2      113.97      122.69      5.18 o
   6   6   2      116.01      122.08      5.05 o
   7   6   2      117.26      113.20      2.61 o
   8   6   2        9.70       10.75      0.87 o
  -9   7   2       33.71       30.90      1.78 o
  -8   7   2       67.96       70.65      3.41 o
  -7   7   2      105.19      109.34      2.22 o
  -6   7   2      214.20      209.88      3.12 o
  -5   7   2       10.41       12.92      1.15 o
  -4   7   2      122.65      150.92      4.15 o
  -3   7   2      837.30      851.56      6.17 o
  -2   7   2      241.98      232.60      3.12 o
  -1   7   2      520.89      496.41     12.24 o
   0   7   2      542.10      553.95     16.15 o
   1   7   2       47.12       52.21      1.30 o
   2   7   2     1067.69     1108.57     24.08 o
   3   7   2     2015.94     1990.46     58.01 o
   4   7   2       32.29       31.95      1.32 o
   5   7   2       84.13       89.20      3.14 o
   6   7   2       11.86       11.86      0.97 o
   7   7   2       31.11       26.37      0.81 o
   8   7   2       38.43       36.39      2.04 o
  -9   8   2        1.34        2.37      1.67 o
  -8   8   2       23.72       31.80      1.32 o
  -7   8   2      185.95      185.32      3.54 o
  -6   8   2       13.63       18.43      2.38 o
  -5   8   2      382.46      363.58      4.37 o
  -4   8   2     1112.12     1146.28     15.04 o
  -3   8   2      214.56      220.95      3.47 o
  -2   8   2      363.86      373.84      8.22 o
  -1   8   2      420.47      424.61      8.94 o
   0   8   2      503.06      524.35     11.78 o
   1   8   2       54.29       52.19      1.10 o
   2   8   2      324.77      327.09      7.59 o
   3   8   2      177.62      181.40      5.47 o
   4   8   2      263.30      259.96      7.59 o
   5   8   2      125.00      131.11      4.63 o
   6   8   2      184.95      182.16      1.37 o
   7   8   2       15.57       17.21      1.60 o
   8   8   2       17.02       12.70      1.00 o
  -8   9   2       11.40       15.71      0.66 o
  -7   9   2       11.78       14.98      1.09 o
  -6   9   2      196.93      192.16      4.28 o
  -5   9   2       83.11       86.53      1.06 o
  -4   9   2       69.82       91.45      2.76 o
  -3   9   2      311.56      316.78      7.74 o
  -2   9   2      147.44      151.31      4.42 o
  -1   9   2       52.72       55.33      1.67 o
   0   9   2       16.52       21.83      0.75 o
   1   9   2       16.65       16.96      0.92 o
   2   9   2      168.82      172.68      4.16 o
   3   9   2      625.89      638.30     15.97 o
   4   9   2       45.57       43.08      1.56 o
   5   9   2       24.84       22.57      0.85 o
   6   9   2       34.11       33.10      1.02 o
   7   9   2       19.92       20.17      1.83 o
  -8  10   2        2.11        5.55      0.75 o
  -7  10   2        0.09       -0.76      0.83 o
  -6  10   2        6.74        6.75      0.93 o
  -5  10   2      229.70      217.86      8.92 o
  -4  10   2      483.97      489.17     11.33 o
  -3  10   2       64.42       65.63      2.60 o
  -2  10   2       63.39       66.17      1.79 o
  -1  10   2      328.78      320.69      6.79 o
   0  10   2       78.59       84.67      1.43 o
   1  10   2      418.75      424.57     15.29 o
   2  10   2       93.36       94.36      2.70 o
   3  10   2       42.61       45.46      1.70 o
   4  10   2       49.27       52.54      1.65 o
   5  10   2      110.59      114.23      3.24 o
   6  10   2       54.26       56.95      2.03 o
   7  10   2       35.63       34.74     10.17 o
  -7  11   2       55.07       53.82      1.74 o
  -6  11   2       35.49       34.27      1.00 o
  -5  11   2        0.72        1.33      0.71 o
  -4  11   2       74.33       80.94      1.78 o
  -3  11   2       19.34       23.53      1.68 o
  -2  11   2       87.51       83.71      2.12 o
  -1  11   2      214.02      205.52      4.31 o
   0  11   2      132.58      147.20      4.67 o
   1  11   2       10.27       12.78      0.77 o
   2  11   2      421.89      430.62      9.63 o
   3  11   2      264.36      259.89      8.10 o
   4  11   2       23.72       22.89      1.33 o
   5  11   2       35.56       35.38      1.21 o
   6  11   2        1.11        1.32      0.67 o
  -7  12   2        3.60        1.01      0.91 o
  -6  12   2        0.12       -0.51      0.83 o
  -5  12   2       49.80       46.78      1.97 o
  -4  12   2      135.25      144.06      7.13 o
  -3  12   2       28.46       30.18      0.98 o
  -2  12   2        8.27       10.29      1.13 o
  -1  12   2       32.43       33.92      0.95 o
   0  12   2       51.83       54.11      1.80 o
   1  12   2       69.59       73.93      2.52 o
   2  12   2       14.28       13.90      1.09 o
   3  12   2        2.95        3.05      1.07 o
   4  12   2       20.07       18.18      1.14 o
   5  12   2       14.60       14.73      1.07 o
  -6  13   2        7.14        8.15      1.12 o
  -5  13   2       13.62       15.54      1.98 o
  -4  13   2        7.32       10.55      1.20 o
  -3  13   2       96.79       93.90      1.44 o
  -2  13   2       33.26       34.22      1.30 o
  -1  13   2        6.27        5.59      0.67 o
   0  13   2       81.65       85.55      3.00 o
   1  13   2        0.44        0.60      0.88 o
   2  13   2      278.09      276.70      7.53 o
   3  13   2       58.83       54.26      1.45 o
   4  13   2        0.28        2.70      0.83 o
   5  13   2        0.12        0.76      0.94 o
  -5  14   2       23.95       20.78      1.90 o
  -4  14   2       63.93       64.97      2.31 o
  -3  14   2       14.77       15.32      0.84 o
  -2  14   2        6.53        4.90      0.76 o
  -1  14   2       20.17       20.66      0.77 o
   0  14   2       60.74       61.79      2.14 o
   1  14   2      134.21      134.86      4.02 o
   2  14   2        7.08        6.82      0.75 o
   3  14   2       14.65       12.57      1.14 o
   4  14   2        8.09        6.70      0.79 o
  -4  15   2        0.10       -0.76      1.73 o
  -3  15   2       21.01       23.39      1.48 o
  -2  15   2        4.08        4.04      0.85 o
  -1  15   2       21.48       18.70      0.96 o
   0  15   2       36.97       41.86      1.77 o
   1  15   2        6.43        6.77      0.65 o
   2  15   2       34.96       34.20      0.75 o
 -10   0   3       45.01       44.45      1.10 o
  -9   0   3        5.98        6.80      0.94 o
  -8   0   3      322.76      325.82      9.31 o
  -7   0   3      115.03      108.95      2.84 o
  -6   0   3      245.93      250.13      6.37 o
  -5   0   3      993.54      977.16     26.85 o
  -4   0   3     1754.94     1825.99      7.11 o
  -3   0   3      532.78      501.16      5.26 o
  -2   0   3     2182.82     1884.64     25.89 o
  -1   0   3     1668.26     1546.96     29.29 o
   0   0   3      458.52      460.63      2.27 o
   1   0   3       22.96       31.86      1.35 o
   3   0   3     2130.33     2185.71      5.39 o
   4   0   3     1203.55     1264.95      4.04 o
   5   0   3      220.04      242.75      2.42 o
   6   0   3      199.65      213.45      1.97 o
   7   0   3       14.37       16.52      1.62 o
   8   0   3       86.58       87.02      2.07 o
 -10   1   3        9.55        9.85      0.78 o
  -9   1   3       69.70       69.26      0.81 o
  -8   1   3       87.43       92.46      1.94 o
  -7   1   3       38.46       40.96      0.65 o
  -6   1   3       36.07       35.43      0.86 o
  -5   1   3     1120.66     1101.81     18.78 o
  -4   1   3     3485.10     3456.05      6.98 o
  -3   1   3      339.04      268.95      2.58 o
  -2   1   3      850.33      812.29      8.45 o
  -1   1   3     1792.04     1635.67     10.81 o
   0   1   3       76.29       96.46      1.54 o
   1   1   3      171.98      135.02      4.53 o
   2   1   3     1844.93     1888.46     19.18 o
   3   1   3      545.83      587.27      2.27 o
   4   1   3      633.15      678.46     15.37 o
   5   1   3     1304.84     1428.63      3.21 o
   6   1   3       91.43      100.92      3.32 o
   7   1   3        7.04        4.98      1.16 o
   8   1   3       12.17       14.28      1.23 o
 -10   2   3      106.51      101.11      2.49 o
  -9   2   3       35.82       35.87      0.73 o
  -8   2   3      339.09      351.52      8.14 o
  -7   2   3      107.05       98.48      1.01 o
  -6   2   3        1.63        1.89      0.60 o
  -5   2   3       95.19       97.85      2.49 o
  -4   2   3      853.42      885.62     10.82 o
  -3   2   3      537.93      472.60      6.15 o
  -2   2   3     2087.85     1861.81     14.16 o
  -1   2   3     1924.44     1698.14     15.90 o
   0   2   3      206.88      206.43      4.57 o
   1   2   3      507.83      524.81     29.94 o
   2   2   3      633.87      584.36     17.18 o
   3   2   3     1495.63     1560.69     33.69 o
   4   2   3       30.65       44.20      0.87 o
   5   2   3       93.80       95.90      3.38 o
   6   2   3        0.97        1.51      0.86 o
   7   2   3        2.34        3.47      0.93 o
   8   2   3       82.00       84.96      4.82 o
 -10   3   3       28.34       25.97      0.96 o
  -9   3   3      135.38      129.42      3.05 o
  -8   3   3       13.19       15.57      0.62 o
  -7   3   3       11.19       11.76      0.62 o
  -6   3   3        2.04        3.70      0.57 o
  -5   3   3      518.78      482.60      6.68 o
  -4   3   3     2502.85     2392.56     32.05 o
  -3   3   3      981.73      905.25     10.04 o
  -2   3   3      422.55      382.10      6.68 o
  -1   3   3     1393.78     1244.95     19.71 o
   1   3   3      174.60      186.50     11.39 o
   2   3   3      546.36      503.79     13.57 o
   3   3   3      299.11      310.12      7.38 o
   4   3   3      353.40      381.15      7.99 o
   5   3   3      745.08      724.74     31.08 o
   6   3   3      368.80      367.64     11.22 o
   7   3   3        8.72        7.50      0.78 o
   8   3   3        9.90       10.51      1.16 o
 -10   4   3       66.52       63.83      3.72 o
  -9   4   3       15.32       14.91      0.69 o
  -8   4   3      311.45      326.76      4.94 o
  -7   4   3      153.84      157.64      1.83 o
  -6   4   3       12.92       11.42      0.55 o
  -5   4   3       73.69       66.16      1.25 o
  -4   4   3      152.70      140.82      3.22 o
  -3   4   3      523.09      547.69     10.52 o
  -2   4   3     2647.63     2500.79     34.77 o
  -1   4   3     1653.38     1577.11     28.50 o
   0   4   3       87.34       84.90      2.18 o
   1   4   3       82.32       86.26      2.53 o
   2   4   3     1073.13     1032.38     47.46 o
   3   4   3     1282.97     1268.92     33.86 o
   4   4   3      115.28      125.97      2.52 o
   5   4   3        1.65        1.87      0.75 o
   6   4   3       13.76       14.50      1.03 o
   7   4   3       19.12       18.50      1.14 o
   8   4   3       71.86       69.47      3.11 o
 -10   5   3        9.49        7.51      0.90 o
  -9   5   3       62.97       58.33      1.75 o
  -8   5   3       73.34       79.53      2.80 o
  -7   5   3       12.77       13.15      0.61 o
  -6   5   3       27.84       26.41      0.57 o
  -5   5   3       38.78       31.14      1.21 o
  -4   5   3     1301.51     1228.97     17.59 o
  -3   5   3     1617.63     1605.30     11.74 o
  -2   5   3      565.41      539.06     12.40 o
  -1   5   3      929.08      873.13     22.94 o
   0   5   3       17.83       12.60      0.57 o
   1   5   3       43.13       45.46      1.56 o
   2   5   3      771.40      778.06     35.27 o
   3   5   3       71.72       77.51      3.23 o
   4   5   3      186.63      197.12      4.06 o
   5   5   3      252.84      263.23      6.45 o
   6   5   3      269.96      255.90      4.28 o
   7   5   3       10.12        9.30      0.78 o
   8   5   3       30.09       27.55      0.88 o
 -10   6   3       33.42       29.07      1.64 o
  -9   6   3       16.25       15.12      1.39 o
  -8   6   3      178.58      189.94      6.59 o
  -7   6   3      116.91      116.27      3.93 o
  -6   6   3        1.23        4.06      0.80 o
  -5   6   3       23.90       21.82      0.88 o
  -4   6   3      341.25      366.41      3.97 o
  -3   6   3      322.23      291.25      3.28 o
  -2   6   3     1586.67     1530.32     27.54 o
  -1   6   3      941.56      898.61     31.13 o
   0   6   3      102.64      119.03      4.22 o
   1   6   3      250.98      247.89      9.16 o
   2   6   3      802.39      834.40     27.34 o
   3   6   3      618.25      615.00     15.82 o
   4   6   3       10.66       21.63      1.11 o
   5   6   3        2.93        2.75      0.64 o
   6   6   3        0.33        1.23      0.82 o
   7   6   3       23.48       21.85      1.55 o
   8   6   3       45.97       42.08      2.37 o
  -9   7   3       17.27       17.98      1.53 o
  -8   7   3       61.64       61.77      1.51 o
  -7   7   3        0.92        2.06      0.66 o
  -6   7   3        3.10        3.38      0.78 o
  -5   7   3      312.89      308.62      3.42 o
  -4   7   3     1050.62     1033.68     22.11 o
  -3   7   3      410.33      399.66      7.74 o
  -2   7   3      173.27      171.56      2.73 o
  -1   7   3     1141.25     1079.86     26.92 o
   0   7   3       41.45       45.47      1.56 o
   1   7   3      464.99      459.73     15.07 o
   2   7   3      624.10      622.85     22.69 o
   3   7   3        9.61        7.73      0.90 o
   4   7   3      132.61      141.89      3.30 o
   5   7   3      463.17      469.84      3.37 o
   6   7   3      135.58      134.62      3.11 o
   7   7   3        7.23        8.42      0.93 o
  -9   8   3        6.09        7.58      1.96 o
  -8   8   3       44.22       46.53      1.49 o
  -7   8   3      149.80      157.38      1.30 o
  -6   8   3       17.77       16.34      0.83 o
  -5   8   3       92.01       92.69      2.90 o
  -4   8   3        0.12        0.50      0.67 o
  -3   8   3      183.14      182.02      4.29 o
  -2   8   3     1002.17      957.19     17.40 o
  -1   8   3        3.31        3.46      0.73 o
   0   8   3       34.83       38.18      0.73 o
   1   8   3      437.91      424.20     13.09 o
   2   8   3      793.88      796.02     24.17 o
   3   8   3      586.13      576.16     22.10 o
   4   8   3       74.69       75.36      2.92 o
   5   8   3       26.04       28.07      0.88 o
   6   8   3       19.13       15.57      0.95 o
   7   8   3        3.13        3.89      1.30 o
  -9   9   3        3.45        3.11      1.23 o
  -8   9   3       61.25       55.34      1.61 o
  -7   9   3       35.82       35.79      2.69 o
  -6   9   3        4.66        7.14      0.94 o
  -5   9   3      160.03      155.46      2.74 o
  -4   9   3      547.23      547.17      4.27 o
  -3   9   3      138.93      135.41      2.37 o
  -2   9   3      278.59      268.14      3.60 o
  -1   9   3      162.06      166.94      3.02 o
   0   9   3       59.24       61.58      2.13 o
   1   9   3      102.62      108.69      3.65 o
   2   9   3      409.05      407.62      9.28 o
   3   9   3       38.91       40.61      2.23 o
   4   9   3      147.50      155.35      9.66 o
   5   9   3      216.36      209.41      2.89 o
   6   9   3       48.43       50.06      1.70 o
   7   9   3        0.33        2.22      1.18 o
  -8  10   3       39.17       42.56      0.92 o
  -7  10   3       44.40       43.55      1.47 o
  -6  10   3       17.47       20.42      1.07 o
  -5  10   3        7.44        6.08      0.66 o
  -4  10   3       21.02       21.88      0.72 o
  -3  10   3      209.59      205.94      3.98 o
  -2  10   3      323.69      308.80      5.67 o
  -1  10   3      261.78      263.82      6.51 o
   0  10   3       66.51       70.22      2.17 o
   1  10   3      117.89      119.32      2.95 o
   2  10   3      167.04      170.80      5.25 o
   3  10   3      343.74      346.11     14.96 o
   4  10   3       24.45       25.71      1.20 o
   5  10   3        1.31        3.86      1.01 o
   6  10   3        4.14        4.87      1.12 o
  -7  11   3        0.03       -0.83      0.83 o
  -6  11   3        9.42       10.76      1.46 o
  -5  11   3       12.54       11.10      0.73 o
  -4  11   3      202.83      206.44      4.60 o
  -3  11   3      256.95      251.68      4.55 o
  -2  11   3       33.93       32.17      0.85 o
  -1  11   3      181.39      180.72      4.96 o
   0  11   3      101.89      106.61      3.48 o
   1  11   3       45.10       46.88      1.96 o
   2  11   3      140.68      148.46      4.13 o
   3  11   3        1.58        0.85      0.69 o
   4  11   3       42.20       43.21      2.67 o
   5  11   3       43.35       37.25      1.10 o
   6  11   3       65.90       53.53     14.74 o
  -7  12   3       13.74        9.24      2.18 o
  -6  12   3        2.56        2.93      0.95 o
  -5  12   3       13.41       15.73      1.28 o
  -4  12   3       19.01       19.92      1.68 o
  -3  12   3       22.72       23.08      1.02 o
  -2  12   3      146.05      141.77      2.47 o
  -1  12   3       76.37       79.00      2.66 o
   0  12   3        5.91        7.37      0.95 o
   1  12   3        2.13        2.34      0.73 o
   2  12   3       54.77       52.17      1.27 o
   3  12   3       68.27       58.50      2.98 o
   4  12   3        7.15        7.92      0.64 o
   5  12   3        0.01        0.53      0.87 o
  -6  13   3        0.07        1.07      2.04 o
  -5  13   3       45.09       43.06      1.12 o
  -4  13   3      102.16      107.52      4.52 o
  -3  13   3       14.88       15.49      0.78 o
  -2  13   3        3.29        5.24      1.01 o
  -1  13   3       25.27       23.57      0.77 o
   0  13   3       98.27      103.91      3.28 o
   1  13   3       11.22       10.55      1.04 o
   2  13   3        5.80        7.50      0.64 o
   3  13   3       22.71       22.43      0.70 o
   4  13   3       19.07       18.99      1.13 o
  -5  14   3        5.91        4.20      0.94 o
  -4  14   3        1.24        2.36      1.12 o
  -3  14   3       20.90       19.58      0.80 o
  -2  14   3       92.13       88.08      3.26 o
  -1  14   3      102.46       99.79      3.59 o
   0  14   3        1.66        2.25      0.81 o
   1  14   3       31.65       30.21      1.46 o
   2  14   3       28.56       26.25      0.88 o
   3  14   3       46.04       42.08      0.86 o
  -3  15   3       17.03       16.35      0.91 o
  -2  15   3        1.76        4.26      1.05 o
  -1  15   3       34.05       33.20      1.47 o
   0  15   3        8.50        8.59      0.87 o
   1  15   3       12.31       12.90      0.70 o
 -10   0   4        1.33        2.81      0.96 o
  -9   0   4      110.97      107.21      3.45 o
  -8   0   4      451.18      462.15     12.16 o
  -7   0   4      234.95      220.02      5.94 o
  -6   0   4     1698.60     1647.53      8.31 o
  -5   0   4      813.72      827.13     30.59 o
  -4   0   4       17.41       42.87      3.51 o
  -3   0   4      864.65      852.29      7.14 o
  -2   0   4        5.34        8.05      0.86 o
  -1   0   4      205.28      166.06      6.70 o
   0   0   4     1346.15     1341.82      8.54 o
   1   0   4      634.34      649.62     22.41 o
   2   0   4     2674.69     2746.66      5.88 o
   3   0   4      221.90      232.41     19.23 o
   4   0   4     1471.95     1546.72      4.25 o
   5   0   4      440.29      481.77      2.90 o
   6   0   4      173.50      183.93      2.25 o
   7   0   4        0.36        1.38      1.62 o
   8   0   4        3.51        4.25      1.76 o
 -10   1   4       36.25       33.67      0.74 o
  -9   1   4        0.02        0.70      0.57 o
  -8   1   4       98.20      101.96      1.49 o
  -7   1   4      348.16      348.99      5.07 o
  -6   1   4      111.79      115.67      1.86 o
  -5   1   4        4.29        8.56      0.69 o
  -4   1   4      547.14      507.35      4.49 o
  -3   1   4       22.63       24.55      0.60 o
  -2   1   4     2878.58     2673.72     68.27 o
  -1   1   4     2890.26     2527.05     50.47 o
   0   1   4       43.39       48.08      1.30 o
   1   1   4      373.83      345.78     13.76 o
   2   1   4      406.92      398.83     17.84 o
   3   1   4      691.11      698.98     32.46 o
   4   1   4       61.80       94.59      1.38 o
   5   1   4       22.22       24.38      0.99 o
   6   1   4        5.04        9.97      2.42 o
   7   1   4       45.44       47.97      1.13 o
   8   1   4       78.42       79.13      1.48 o
 -10   2   4        2.28        3.08      0.68 o
  -9   2   4       71.57       67.32      1.28 o
  -8   2   4      286.58      290.33      4.76 o
  -7   2   4       15.55       17.94      0.52 o
  -6   2   4       53.86       49.65      0.99 o
  -5   2   4      363.22      329.98      3.50 o
  -4   2   4      669.81      629.42      4.37 o
  -3   2   4      864.94      784.17      7.06 o
  -2   2   4      158.80      148.49      1.85 o
  -1   2   4     1356.77     1305.99     11.77 o
   0   2   4       93.49       80.71      2.42 o
   1   2   4      161.92      144.16      7.16 o
   2   2   4      658.14      666.30     23.40 o
   3   2   4      161.14      158.30      6.99 o
   4   2   4       73.71       77.71      1.19 o
   5   2   4      705.79      727.78     18.43 o
   6   2   4      184.60      185.29      9.38 o
   7   2   4        0.28        1.23      1.38 o
   8   2   4       20.00       21.08      0.96 o
 -10   3   4        9.09        9.86      0.73 o
  -9   3   4        4.07        6.07      0.74 o
  -8   3   4      122.44      132.55      2.26 o
  -7   3   4      209.66      206.96      2.21 o
  -6   3   4       13.66       12.23      0.58 o
  -5   3   4       79.54       81.18      0.70 o
  -4   3   4      396.63      420.07      9.33 o
  -3   3   4       34.51       25.09      0.63 o
  -1   3   4     2786.21     2508.08     52.05 o
   0   3   4      412.61      488.95     10.91 o
   1   3   4      360.40      324.15     13.23 o
   2   3   4      294.15      299.92      9.58 o
   3   3   4      249.33      253.19      7.96 o
   4   3   4      401.35      428.78     17.49 o
   5   3   4       47.11       51.74      0.87 o
   6   3   4        1.11        1.16      0.85 o
   7   3   4       58.04       61.62      4.14 o
   8   3   4      123.40      117.27      3.80 o
 -10   4   4        2.13        3.56      0.74 o
  -9   4   4       90.25       89.36      2.42 o
  -8   4   4      242.95      241.48      4.07 o
  -7   4   4        3.94        5.76      0.76 o
  -6   4   4      168.93      177.68      2.63 o
  -5   4   4      321.58      326.08      4.49 o
  -4   4   4      561.08      547.69      3.98 o
  -3   4   4      670.58      640.10      4.96 o
  -2   4   4        0.20        1.90      0.74 o
  -1   4   4      689.88      662.85     11.69 o
   0   4   4      437.09      394.76      6.46 o
   1   4   4      351.90      314.72      9.66 o
   2   4   4      645.70      637.49     49.04 o
   3   4   4      363.45      360.18     20.38 o
   4   4   4      200.76      207.47      6.85 o
   5   4   4      848.78      844.95     19.26 o
   6   4   4      157.15      159.93      6.50 o
   7   4   4        0.30        0.88      0.96 o
 -10   5   4       27.30       25.37      0.77 o
  -9   5   4        0.03        1.17      1.01 o
  -8   5   4      157.87      159.65      3.12 o
  -7   5   4       62.36       63.16      1.44 o
  -6   5   4        1.87        1.61      0.55 o
  -5   5   4      347.24      349.34      5.09 o
  -4   5   4      223.65      219.02      1.96 o
  -3   5   4       71.84       72.90      0.69 o
  -2   5   4     1790.13     1595.46     28.16 o
  -1   5   4     1249.57     1173.97     22.21 o
   0   5   4        3.12        6.47      0.95 o
   1   5   4      340.41      317.01     15.37 o
   2   5   4      152.23      139.30      5.63 o
   3   5   4       16.32       20.42      0.82 o
   4   5   4      244.35      251.73      5.97 o
   5   5   4       80.24       80.49      2.07 o
   6   5   4       18.09       15.83      0.74 o
   7   5   4       31.73       30.69      0.92 o
 -10   6   4        0.45        2.02      0.76 o
  -9   6   4       68.60       64.95      1.52 o
  -8   6   4      136.18      138.51      1.85 o
  -7   6   4        0.17        0.87      0.65 o
  -6   6   4       21.43       22.41      0.55 o
  -5   6   4      166.88      154.70      2.93 o
  -4   6   4      535.24      523.32      5.49 o
  -3   6   4      461.84      439.21      5.06 o
  -2   6   4       17.91       17.78      0.60 o
  -1   6   4      645.56      614.85     14.40 o
   0   6   4      349.45      374.88     14.14 o
   1   6   4       88.61       89.82      4.79 o
   2   6   4      193.33      211.01      8.37 o
   3   6   4      182.57      170.39      4.69 o
   4   6   4       44.43       55.14      1.60 o
   5   6   4      585.81      589.27     12.14 o
   6   6   4      114.45      103.62      2.01 o
   7   6   4        1.36        2.13      0.99 o
  -9   7   4        0.13        1.46      0.72 o
  -8   7   4       88.79       91.55      1.62 o
  -7   7   4      107.96      113.89      2.72 o
  -6   7   4       23.48       23.11      1.07 o
  -5   7   4       18.02       15.81      0.72 o
  -4   7   4      157.53      150.85      1.35 o
  -3   7   4      219.29      210.17      2.89 o
  -2   7   4     1176.08     1120.49     34.20 o
  -1   7   4     1152.24     1082.99     36.57 o
   0   7   4       41.32       37.89      1.45 o
   1   7   4      523.13      504.78     16.24 o
   2   7   4      117.65      123.35      3.98 o
   3   7   4      208.82      198.05      4.91 o
   4   7   4      162.86      181.79      3.27 o
   5   7   4       19.81       24.57      0.75 o
   6   7   4        2.29        1.51      0.77 o
   7   7   4       20.87       21.32      0.91 o
  -9   8   4       96.82       85.85      2.87 o
  -8   8   4      119.38      119.30      3.43 o
  -7   8   4       11.30       12.88      0.75 o
  -6   8   4      123.25      119.57      3.61 o
  -5   8   4      138.66      138.64      1.50 o
  -4   8   4      214.58      226.25      3.97 o
  -3   8   4       39.31       41.55      0.84 o
  -2   8   4       21.99       21.54      0.83 o
  -1   8   4      174.02      167.57      5.95 o
   0   8   4      394.06      394.12     15.63 o
   1   8   4      387.61      381.68     13.01 o
   2   8   4      189.09      190.08      6.96 o
   3   8   4       68.59       65.30      2.90 o
   4   8   4      151.46      149.81      1.44 o
   5   8   4      182.52      181.80      3.07 o
   6   8   4       49.62       47.28      2.38 o
  -9   9   4        8.43        8.97      1.31 o
  -8   9   4       55.60       54.16      3.03 o
  -7   9   4       90.67       95.90      1.53 o
  -6   9   4       17.04       20.44      0.82 o
  -5   9   4        9.27        8.24      0.64 o
  -4   9   4       17.58       16.23      0.86 o
  -3   9   4       10.84       11.00      0.72 o
  -2   9   4      157.18      152.15      5.19 o
  -1   9   4      502.57      484.43     17.68 o
   0   9   4       73.97       75.09      2.20 o
   1   9   4       80.42       76.99      1.27 o
   2   9   4      114.15      113.66      4.89 o
   3   9   4       99.15       96.82      0.83 o
   4   9   4       35.13       46.54      1.25 o
   5   9   4        1.51        1.89      1.23 o
   6   9   4       11.39       13.31      2.25 o
  -8  10   4       68.83       64.69      1.38 o
  -7  10   4        0.17        2.13      1.21 o
  -6  10   4       25.42       23.86      0.74 o
  -5  10   4       95.52       98.38      1.88 o
  -4  10   4      114.56      109.98      1.07 o
  -3  10   4       96.22       99.23      1.84 o
  -2  10   4       28.60       27.00      0.90 o
  -1  10   4      284.75      280.76      5.30 o
   0  10   4      104.22      103.54      3.74 o
   1  10   4       92.08       92.42      2.68 o
   2  10   4      117.94      114.79      4.36 o
   3  10   4       19.82       18.57      1.04 o
   4  10   4       31.68       31.15      1.12 o
   5  10   4      213.99      211.56      3.27 o
  -7  11   4       14.24       16.24      0.87 o
  -6  11   4        1.50        5.71      1.54 o
  -5  11   4       62.87       59.70      1.92 o
  -4  11   4       24.37       25.09      1.19 o
  -3  11   4       43.46       41.01      1.16 o
  -2  11   4      418.49      404.02      6.23 o
  -1  11   4      220.02      207.15      4.76 o
   0  11   4        0.71        1.98      0.79 o
   1  11   4       57.22       55.48      1.17 o
   2  11   4       57.40       57.49      3.89 o
   3  11   4        7.37        7.47      1.12 o
   4  11   4       83.03       84.46      5.30 o
   5  11   4       17.45       19.13      5.44 o
  -7  12   4        1.87       -0.38      2.22 o
  -6  12   4        4.84        8.94      0.73 o
  -5  12   4       16.91       18.63      0.78 o
  -4  12   4       49.73       46.79      1.59 o
  -3  12   4       62.79       63.16      1.16 o
  -2  12   4        2.39        3.41      0.71 o
  -1  12   4       27.11       27.64      1.14 o
   0  12   4       26.76       25.07      0.83 o
   1  12   4       18.15       18.33      0.93 o
   2  12   4       31.24       33.96      1.80 o
   3  12   4       28.13       32.42      2.00 o
   4  12   4       11.20       11.51      0.74 o
  -6  13   4        7.67        7.33      0.90 o
  -5  13   4        0.42        0.64      1.81 o
  -4  13   4       11.31       13.59      1.50 o
  -3  13   4        0.41        1.21      0.81 o
  -2  13   4      223.92      217.21      4.78 o
  -1  13   4       91.68       81.33      2.10 o
   0  13   4       21.27       24.78      0.95 o
   1  13   4        1.74        3.48      0.87 o
   2  13   4        8.64        8.51      0.73 o
   3  13   4       48.30       46.12      1.96 o
  -4  14   4       28.40       25.38      1.01 o
  -3  14   4       57.97       56.09      2.18 o
  -2  14   4        0.28       -0.29      0.70 o
  -1  14   4       75.80       71.24      1.16 o
   0  14   4       24.43       23.12      0.89 o
   1  14   4       12.51       11.35      0.80 o
   2  14   4       31.59       30.58      1.00 o
  -2  15   4       56.33       52.02      1.25 o
  -1  15   4       28.42       27.81      2.37 o
 -10   0   5        3.11        0.49      0.95 o
  -9   0   5       50.85       45.89      2.45 o
  -8   0   5      121.91      118.36      2.12 o
  -7   0   5      518.84      498.45      9.58 o
  -6   0   5        5.21        7.43      1.34 o
  -5   0   5      150.02      149.77      1.13 o
  -4   0   5       12.56       26.19      1.83 o
  -3   0   5        1.13       -0.49      0.72 o
  -2   0   5     2287.90     2124.69     39.54 o
  -1   0   5     2968.31     2712.72      5.53 o
   0   0   5      302.95      303.75      6.95 o
   1   0   5      380.59      359.00      9.81 o
   2   0   5     1778.35     1736.82    100.45 o
   3   0   5        5.93        7.41      2.28 o
   4   0   5       98.38      136.64     18.54 o
   5   0   5      366.54      372.77      2.35 o
   6   0   5        0.88        3.42      1.66 o
   7   0   5       67.39       73.37      1.56 o
 -10   1   5        0.80        1.90      0.87 o
  -9   1   5       86.46       87.43      1.56 o
  -8   1   5      541.76      541.04      9.92 o
  -7   1   5        8.71       10.99      0.58 o
  -6   1   5      392.43      392.94      4.01 o
  -5   1   5      390.68      369.24      2.87 o
  -4   1   5       29.03       35.58      1.26 o
  -3   1   5      114.56      110.09      5.44 o
  -2   1   5     1009.42      948.16     10.80 o
  -1   1   5       26.95       25.46      0.68 o
   0   1   5     1039.99     1035.26     27.90 o
   1   1   5     1998.30     1900.78     80.24 o
   2   1   5      185.89      181.33      5.71 o
   3   1   5        4.02        5.92      0.86 o
   4   1   5       26.35       31.31      2.27 o
   5   1   5      317.69      332.29      1.81 o
   6   1   5       85.61       90.83      1.39 o
   7   1   5        2.50        5.01      1.59 o
 -10   2   5        0.40        0.99      0.56 o
  -9   2   5        6.78        9.19      1.09 o
  -8   2   5        3.61        5.72      1.06 o
  -7   2   5      141.76      139.05      1.07 o
  -6   2   5      456.71      466.76      2.53 o
  -5   2   5      132.75      135.29      1.52 o
  -4   2   5      165.86      170.79      1.80 o
  -3   2   5      203.84      204.85      3.85 o
  -2   2   5     1153.79     1065.86      9.01 o
  -1   2   5     1311.92     1171.62     25.52 o
   0   2   5       76.04       84.03      3.78 o
   1   2   5      624.71      595.15     22.31 o
   2   2   5       10.83       12.46      1.13 o
   3   2   5        9.78        8.68      0.77 o
   4   2   5      271.58      291.95      7.71 o
   5   2   5      238.68      256.39      7.42 o
   6   2   5        0.12        1.94      1.00 o
   7   2   5      123.85      126.05      6.12 o
 -10   3   5        0.56        1.54      0.69 o
  -9   3   5       59.18       56.58      1.51 o
  -8   3   5      270.86      269.31      3.96 o
  -7   3   5       74.51       75.87      1.15 o
  -6   3   5      294.95      277.70      2.19 o
  -5   3   5      451.29      424.63      7.59 o
  -4   3   5      322.69      324.40      3.53 o
  -3   3   5      258.02      251.86      4.02 o
  -2   3   5        3.17        1.30      0.61 o
  -1   3   5        5.28       10.96      2.44 o
   0   3   5      751.72      744.04     24.37 o
   1   3   5     1085.34     1058.01     42.38 o
   2   3   5      500.58      493.00     21.53 o
   3   3   5       22.57       25.38      1.41 o
   4   3   5      156.35      161.26      6.98 o
   5   3   5      296.03      297.84      8.90 o
   6   3   5      172.16      172.97      9.11 o
   7   3   5        1.93        1.65      1.12 o
 -10   4   5        0.81        1.98      0.65 o
  -9   4   5        0.73        1.71      0.63 o
  -8   4   5        2.39        4.38      0.62 o
  -7   4   5      127.97      130.52      1.88 o
  -6   4   5      315.13      307.31      1.82 o
  -5   4   5      103.65       98.11      1.72 o
  -4   4   5       11.67       19.87      1.03 o
  -3   4   5      120.60      125.28      1.47 o
  -2   4   5     1139.42     1062.04     14.23 o
  -1   4   5     1585.45     1417.65     17.68 o
   0   4   5       36.57       36.44      1.79 o
   1   4   5      233.98      223.04      8.84 o
   2   4   5      104.98      106.43      3.22 o
   3   4   5      125.35      117.15      5.51 o
   4   4   5      202.70      220.73     10.68 o
   5   4   5      175.09      180.10      4.52 o
   6   4   5        1.96        2.99      0.87 o
   7   4   5       79.11       75.67      3.98 o
 -10   5   5        2.78        3.40      0.67 o
  -9   5   5       32.82       30.91      1.05 o
  -8   5   5      129.38      139.87      3.28 o
  -7   5   5      179.66      185.72      2.83 o
  -6   5   5      159.69      149.95      1.99 o
  -5   5   5      485.98      495.97      6.02 o
  -4   5   5       24.51       22.41      0.63 o
  -3   5   5       68.03       70.54      1.16 o
  -2   5   5      399.21      383.13      5.93 o
  -1   5   5        8.49        7.99      1.21 o
   0   5   5      560.03      533.49     12.71 o
   1   5   5      315.74      319.56     10.50 o
   2   5   5      269.05      251.12     18.14 o
   3   5   5      109.04       89.92      3.11 o
   4   5   5      154.11      151.11      6.07 o
   5   5   5      203.80      198.26      6.04 o
   6   5   5       42.82       40.39      1.54 o
   7   5   5        0.35        1.47      0.95 o
 -10   6   5        0.60        1.19      0.76 o
  -9   6   5        0.03       -0.61      0.68 o
  -8   6   5        3.04        5.32      0.55 o
  -7   6   5       58.09       57.86      1.17 o
  -6   6   5      336.85      337.54      4.57 o
  -5   6   5       83.42       81.58      1.43 o
  -4   6   5       16.01       26.95      0.74 o
  -3   6   5      117.43      109.90      0.71 o
  -2   6   5      830.73      802.61     16.73 o
  -1   6   5      687.40      644.65     12.65 o
   0   6   5        0.82        3.60      0.68 o
   1   6   5      182.34      181.65      7.84 o
   2   6   5        6.93       14.13      1.33 o
   3   6   5       77.53       77.94      1.42 o
   4   6   5      177.95      170.70      5.34 o
   5   6   5       76.21       81.81      1.73 o
   6   6   5        0.13        0.96      0.93 o
  -9   7   5       28.10       25.00      0.91 o
  -8   7   5      142.69      143.40      1.26 o
  -7   7   5       19.87       21.51      0.86 o
  -6   7   5      110.05      112.68      1.84 o
  -5   7   5      372.71      381.93      7.14 o
  -4   7   5       48.31       50.52      0.71 o
  -3   7   5       32.69       31.27      1.01 o
  -2   7   5      362.24      334.99      3.23 o
  -1   7   5       87.14       87.08      3.54 o
   0   7   5      455.54      470.12     12.76 o
   1   7   5      481.79      455.49     20.37 o
   2   7   5      234.67      214.52      8.39 o
   3   7   5        1.04        1.81      1.09 o
   4   7   5       52.65       54.75      1.12 o
   5   7   5      158.30      163.13      4.18 o
   6   7   5       41.85       35.84      0.92 o
  -9   8   5        0.78        1.32      0.76 o
  -8   8   5        6.25        8.26      0.64 o
  -7   8   5       87.40       86.34      0.84 o
  -6   8   5       96.70       94.19      1.19 o
  -5   8   5       13.03       12.66      0.57 o
  -4   8   5       17.97       29.03      0.78 o
  -3   8   5      198.01      199.39      4.92 o
  -2   8   5      429.67      412.42     15.69 o
  -1   8   5     1425.63     1376.84     42.98 o
   0   8   5        0.72        1.94      0.79 o
   1   8   5       93.56       87.78      3.50 o
   2   8   5      128.42      116.83      5.98 o
   3   8   5        3.57        4.26      0.79 o
   4   8   5       63.76       77.07      2.00 o
   5   8   5       32.12       30.33      0.88 o
   6   8   5        6.50        6.16      1.00 o
  -8   9   5       79.25       75.98      0.80 o
  -7   9   5       11.04       12.58      1.35 o
  -6   9   5       92.82       97.29      1.64 o
  -5   9   5      106.72      106.52      2.15 o
  -4   9   5       10.38       12.01      0.67 o
  -3   9   5       38.49       35.08      1.99 o
  -2   9   5      361.85      341.20     11.68 o
  -1   9   5        0.30        2.30      0.79 o
   0   9   5      281.30      274.27     10.28 o
   1   9   5      279.75      273.83      9.43 o
   2   9   5       37.83       34.48      1.28 o
   3   9   5        0.04        1.42      0.85 o
   4   9   5       46.02       50.76      1.12 o
   5   9   5       30.39       26.24      1.07 o
  -8  10   5        1.03        1.14      1.18 o
  -7  10   5       34.24       37.34      0.94 o
  -6  10   5       84.54       83.77      2.54 o
  -5  10   5        7.29        7.79      0.83 o
  -4  10   5       14.72       14.14      0.65 o
  -3  10   5       66.92       66.67      3.17 o
  -2  10   5      258.58      253.88      7.13 o
  -1  10   5      221.49      208.68      7.02 o
   0  10   5       22.86       22.17      0.83 o
   1  10   5      105.49      104.58      2.43 o
   2  10   5       19.60       15.52      0.83 o
   3  10   5       56.53       57.74      2.93 o
   4  10   5       39.67       44.26      1.26 o
   5  10   5       25.60       17.90     12.96 o
  -7  11   5       32.65       38.66      1.67 o
  -6  11   5       21.52       19.71      1.28 o
  -5  11   5      105.39      111.86      2.89 o
  -4  11   5       35.72       37.30      1.22 o
  -3  11   5       25.71       25.64      1.60 o
  -2  11   5       23.33       24.98      2.04 o
  -1  11   5        1.63        1.53      0.68 o
   0  11   5      157.80      163.17      5.16 o
   1  11   5       51.00       43.00      1.80 o
   2  11   5       73.07       70.78      3.90 o
   3  11   5       22.61       22.95      1.08 o
   4  11   5       19.76       19.60      1.00 o
  -6  12   5       36.62       36.55      2.51 o
  -5  12   5       16.15       15.39      0.75 o
  -4  12   5        2.72        5.90      1.05 o
  -3  12   5        4.19        2.82      1.25 o
  -2  12   5       67.73       64.73      2.53 o
  -1  12   5      100.66       91.43      1.93 o
   0  12   5        4.13        5.62      0.81 o
   1  12   5        5.61        4.91      0.74 o
   2  12   5        4.42        4.59      0.86 o
   3  12   5       10.75       11.48      0.99 o
  -5  13   5        9.49       10.50      0.65 o
  -4  13   5       28.45       27.60      0.80 o
  -3  13   5       24.51       23.02      0.78 o
  -2  13   5        0.82        2.45      0.81 o
  -1  13   5        0.63        1.39      1.01 o
   0  13   5       17.97       18.97      1.54 o
   1  13   5       92.33       83.30      3.28 o
   2  13   5       20.36       19.76      1.30 o
  -4  14   5        0.25        0.65      1.23 o
  -3  14   5       34.70       31.34      1.28 o
  -2  14   5       44.33       41.59      0.90 o
  -1  14   5       28.51       23.70      0.83 o
   0  14   5        8.03        7.00      0.88 o
 -10   0   6       51.49       48.14      2.47 o
  -9   0   6      165.86      154.81      3.69 o
  -8   0   6        1.03        1.69      0.71 o
  -7   0   6       62.82       60.38      0.86 o
  -6   0   6       16.73       17.01      3.43 o
  -5   0   6      342.34      340.08      5.16 o
  -4   0   6      177.01      215.73      6.59 o
  -3   0   6      199.73      211.34      1.92 o
  -2   0   6      425.87      408.97      8.93 o
  -1   0   6      227.38      228.01      4.16 o
   0   0   6     2750.30     2712.37     86.18 o
   1   0   6     1377.02     1352.83     26.65 o
   2   0   6        8.99       10.72      1.26 o
   3   0   6        4.98        2.30      1.24 o
   4   0   6       89.27       91.59      9.07 o
   5   0   6       24.46       22.33      1.80 o
   6   0   6       82.39       88.30      2.00 o
 -10   1   6        6.67        6.52      0.69 o
  -9   1   6        1.80        3.31      0.71 o
  -8   1   6        5.31       10.05      0.59 o
  -7   1   6        9.70        9.63      0.57 o
  -6   1   6      665.09      668.98      3.10 o
  -5   1   6      397.73      390.98      3.34 o
  -4   1   6        1.64       31.59      2.60 o
  -3   1   6      251.83      247.06      1.62 o
  -2   1   6      367.20      366.11      4.91 o
  -1   1   6      893.87      850.53      9.29 o
   0   1   6      183.44      188.24      5.15 o
   1   1   6      140.05      136.83      0.86 o
   2   1   6        9.12       10.30      0.66 o
   3   1   6       83.83       84.19      2.45 o
   4   1   6      210.93      217.36      8.92 o
   5   1   6      160.31      155.35      7.79 o
   6   1   6        2.14        3.78      0.96 o
 -10   2   6        9.67       11.17      0.66 o
  -9   2   6       31.69       32.58      0.63 o
  -8   2   6      143.46      147.66      3.34 o
  -7   2   6       96.12      103.11      1.53 o
  -6   2   6        7.85        9.39      0.75 o
  -5   2   6      529.97      516.73      6.74 o
  -4   2   6      200.38      205.00      2.38 o
  -3   2   6        2.07       11.20      3.80 o
  -2   2   6      585.00      563.47      7.85 o
  -1   2   6      108.17       99.23      3.01 o
   0   2   6      279.75      286.04      6.80 o
   1   2   6     1072.33     1037.83     44.89 o
   2   2   6      398.42      383.90     15.87 o
   3   2   6       16.16       19.11      1.36 o
   4   2   6       64.87       73.32      3.65 o
   5   2   6       72.00       68.76      2.51 o
   6   2   6       13.66        9.26      1.04 o
 -10   3   6        0.25        1.26      0.93 o
  -9   3   6        2.11        2.61      0.79 o
  -8   3   6       21.18       25.28      0.64 o
  -7   3   6       44.86       44.07      1.02 o
  -6   3   6      756.76      749.28      8.21 o
  -5   3   6      512.57      513.95      4.01 o
  -4   3   6      353.37      377.27      3.92 o
  -3   3   6      315.87      291.32      3.39 o
  -2   3   6      140.99      118.67      1.90 o
  -1   3   6      517.22      510.58     13.41 o
   0   3   6      262.46      256.71      7.36 o
   1   3   6        0.93        2.36      0.92 o
   2   3   6      197.24      197.34      6.27 o
   3   3   6      100.04      108.85      4.50 o
   4   3   6      297.77      310.45     10.13 o
   5   3   6       90.38       86.32      1.71 o
   6   3   6        3.96        5.44      0.91 o
 -10   4   6       15.55       14.33      1.03 o
  -9   4   6       21.89       22.40      0.67 o
  -8   4   6       90.30       88.61      1.63 o
  -7   4   6       72.55       76.82      1.38 o
  -6   4   6       35.67       35.84      0.75 o
  -5   4   6      406.78      409.17      8.52 o
  -4   4   6      133.98      143.27      1.30 o
  -3   4   6       32.60       29.55      0.67 o
  -2   4   6      256.23      245.31      3.20 o
  -1   4   6       94.11       90.22      2.12 o
   0   4   6      419.07      417.41     15.14 o
   1   4   6     1487.80     1401.42     74.29 o
   2   4   6      246.62      247.16     12.79 o
   3   4   6       23.49       26.07      1.58 o
   4   4   6       79.30       91.95      4.23 o
   5   4   6       52.08       43.88      1.31 o
   6   4   6       13.37       10.64      0.84 o
 -10   5   6        2.94        4.88      1.17 o
  -9   5   6       13.67       11.63      0.64 o
  -8   5   6       32.68       36.23      0.69 o
  -7   5   6       87.90       86.45      1.52 o
  -6   5   6      386.64      384.31      3.72 o
  -5   5   6      229.78      236.06      3.17 o
  -4   5   6        8.78       15.37      0.60 o
  -3   5   6      119.14      114.24      2.79 o
  -2   5   6      213.55      208.03      3.30 o
  -1   5   6      157.69      155.88      2.29 o
   0   5   6      142.80      143.12      3.97 o
   1   5   6       57.43       45.45      1.30 o
   2   5   6      126.88      116.75      1.99 o
   3   5   6      100.07      100.97      3.54 o
   4   5   6       72.75       75.90      2.46 o
   5   5   6       72.80       68.34      2.78 o
   6   5   6        0.15        1.55      0.75 o
  -9   6   6        7.77       10.17      0.59 o
  -8   6   6      109.35      108.46      1.48 o
  -7   6   6       70.48       74.34      1.53 o
  -6   6   6       28.71       30.65      0.81 o
  -5   6   6      292.89      292.09      2.38 o
  -4   6   6      131.40      129.28      1.42 o
  -3   6   6        4.84        3.84      0.78 o
  -2   6   6      107.26       98.48      2.03 o
  -1   6   6       62.03       57.18      1.80 o
   0   6   6      111.26      130.33      2.30 o
   1   6   6      843.45      817.90     30.89 o
   2   6   6      253.81      235.62     12.75 o
   3   6   6       36.39       36.79      0.96 o
   4   6   6       37.91       43.21      2.28 o
   5   6   6       37.20       33.04      1.09 o
  -9   7   6        0.39       -0.16      0.67 o
  -8   7   6        7.36        9.15      0.52 o
  -7   7   6       45.11       43.71      1.58 o
  -6   7   6      312.62      305.02      3.45 o
  -5   7   6       68.39       68.83      1.41 o
  -4   7   6        0.01        7.99      0.87 o
  -3   7   6      245.89      238.19      3.94 o
  -2   7   6      243.17      236.07      6.11 o
  -1   7   6      145.88      137.10      2.66 o
   0   7   6      171.33      160.01      4.79 o
   1   7   6       18.74       17.50      0.96 o
   2   7   6       63.58       61.74      1.06 o
   3   7   6       80.31       87.18      2.59 o
   4   7   6       84.05       84.99      2.98 o
   5   7   6       96.08       91.41      1.54 o
  -9   8   6       22.42       17.56      0.85 o
  -8   8   6       23.71       25.36      0.63 o
  -7   8   6       22.66       25.87      1.23 o
  -6   8   6       52.40       49.91      1.73 o
  -5   8   6        3.61        6.44      0.60 o
  -4   8   6       15.91       20.31      0.78 o
  -3   8   6      399.53      397.51      6.38 o
  -2   8   6       37.53       37.90      0.62 o
  -1   8   6       15.82       15.80      1.37 o
   0   8   6      254.62      250.21      4.17 o
   1   8   6      352.71      334.03     13.24 o
   2   8   6       51.86       52.66      1.38 o
   3   8   6        5.60        6.96      0.94 o
   4   8   6       12.26       12.85      1.03 o
   5   8   6        1.63        0.59      0.89 o
  -8   9   6        0.60        0.56      0.76 o
  -7   9   6       15.23       14.19      1.35 o
  -6   9   6       64.63       66.25      1.14 o
  -5   9   6       65.60       67.84      0.89 o
  -4   9   6       31.16       38.10      0.98 o
  -3   9   6       41.40       43.73      1.55 o
  -2   9   6      143.80      143.19      3.94 o
  -1   9   6      147.26      141.90      3.67 o
   0   9   6       29.37       30.73      2.07 o
   1   9   6        9.22       10.81      1.70 o
   2   9   6       32.80       31.58      0.94 o
   3   9   6       10.41       11.27      1.39 o
   4   9   6        7.44        6.94      1.12 o
  -8  10   6       28.83       23.88      4.53 o
  -7  10   6        9.23        9.32      0.65 o
  -6  10   6        2.85        3.05      0.67 o
  -5  10   6       92.83       97.25      1.91 o
  -4  10   6       71.09       70.78      1.22 o
  -3  10   6        1.45        1.55      1.34 o
  -2  10   6       66.74       59.25      1.38 o
  -1  10   6        0.03        1.46      0.78 o
   0  10   6       81.42       76.46      2.34 o
   1  10   6      273.94      262.66     13.03 o
   2  10   6       58.15       56.28      3.43 o
   3  10   6       12.42       15.00      0.99 o
   4  10   6        2.24        1.98      1.00 o
  -7  11   6       26.54       23.22      5.73 o
  -6  11   6       88.23       87.80      2.04 o
  -5  11   6       39.68       40.99      0.82 o
  -4  11   6       12.47       13.59      0.61 o
  -3  11   6       31.30       31.68      1.47 o
  -2  11   6       63.25       59.49      2.50 o
  -1  11   6       31.56       29.47      0.90 o
   0  11   6       35.21       34.82      1.08 o
   1  11   6       13.59       19.78      2.19 o
   2  11   6       35.01       35.63      2.21 o
   3  11   6       30.26       31.75      1.32 o
  -6  12   6        0.87        1.86      0.87 o
  -5  12   6       30.68       31.76      0.75 o
  -4  12   6       17.11       19.79      0.80 o
  -3  12   6        6.66        8.18      0.68 o
  -2  12   6       21.71       23.31      1.32 o
  -1  12   6       13.01       14.86      0.99 o
   0  12   6       18.74       19.19      1.46 o
   1  12   6      102.95      102.67      7.66 o
   2  12   6       25.03       24.05      1.38 o
  -4  13   6       18.42       18.24      0.92 o
  -3  13   6       10.24        8.64      1.11 o
  -2  13   6        1.51        0.29      0.85 o
  -1  13   6       56.36       53.31      2.18 o
   0  13   6       20.05       20.64      1.37 o
 -10   0   7        1.79       -0.85      0.85 o
  -9   0   7        5.97        7.04      1.36 o
  -8   0   7       27.64       44.96      2.27 o
  -7   0   7        9.31        9.04      0.80 o
  -6   0   7      332.66      331.57      5.99 o
  -5   0   7      763.53      772.83     10.09 o
  -4   0   7       15.03       80.14      7.17 o
  -3   0   7      388.17      377.71      6.81 o
  -2   0   7      870.29      860.84      9.44 o
  -1   0   7      117.53      116.69      2.07 o
   0   0   7       26.91       32.83      2.87 o
   1   0   7      363.96      362.96      8.09 o
   2   0   7       29.27       29.66      1.35 o
   3   0   7      262.29      259.88     16.58 o
   4   0   7      267.19      274.78     18.50 o
   5   0   7       85.21       71.74      7.74 o
 -10   1   7       72.64       67.54      1.21 o
  -9   1   7       20.84       23.70      1.13 o
  -8   1   7        4.70       11.87      0.94 o
  -7   1   7       29.14       31.04      0.91 o
  -6   1   7       61.62       63.78      1.39 o
  -5   1   7       42.81       43.59      1.22 o
  -4   1   7      478.16      483.58      5.62 o
  -3   1   7      430.91      426.43      2.91 o
  -2   1   7      113.18      113.99      1.91 o
  -1   1   7       34.88       37.69      1.35 o
   0   1   7       71.63       76.50      1.12 o
   1   1   7      514.34      483.08      8.69 o
   2   1   7      296.48      290.26      9.14 o
   3   1   7        7.50        6.94      0.56 o
   4   1   7       13.67       17.71      0.94 o
   5   1   7        9.40        8.88      1.04 o
 -10   2   7       18.04       17.83      0.74 o
  -9   2   7        1.10        1.63      0.70 o
  -8   2   7        5.03        6.66      0.51 o
  -7   2   7       17.90       22.15      1.98 o
  -6   2   7      466.43      486.88      1.70 o
  -5   2   7      267.13      271.80      4.92 o
  -4   2   7        0.51        7.61      1.13 o
  -3   2   7      325.89      320.53      3.10 o
  -2   2   7       86.63       88.02      1.51 o
  -1   2   7        5.00        5.38      0.71 o
   0   2   7      395.50      403.00      8.57 o
   1   2   7      151.13      144.81      3.85 o
   2   2   7       26.91       28.52      1.76 o
   3   2   7      304.04      315.79     11.88 o
   4   2   7      132.49      124.75      6.35 o
   5   2   7       18.83       15.51      1.50 o
 -10   3   7       28.62       25.49      0.71 o
  -9   3   7       49.52       51.60      1.28 o
  -8   3   7       12.03       14.72      0.59 o
  -7   3   7       45.71       47.50      1.53 o
  -6   3   7        1.61        4.28      0.86 o
  -5   3   7       98.94       96.26      1.88 o
  -4   3   7      163.52      167.35      1.00 o
  -3   3   7      285.51      282.72      3.99 o
  -2   3   7       86.18       83.50      3.64 o
  -1   3   7       16.35       15.78      1.44 o
   0   3   7      305.81      318.86      8.39 o
   1   3   7      621.76      587.10     23.24 o
   2   3   7      264.33      268.05     10.67 o
   3   3   7        9.15       11.55      0.82 o
   4   3   7       88.68       96.49      5.07 o
   5   3   7        0.69        2.02      0.73 o
 -10   4   7       10.54       11.99      0.79 o
  -9   4   7        1.02        2.81      1.06 o
  -8   4   7        0.28        2.55      1.30 o
  -7   4   7       16.37       17.15      0.51 o
  -6   4   7      295.38      295.02      2.31 o
  -5   4   7      315.66      318.32      4.52 o
  -4   4   7        5.01       15.23      1.04 o
  -3   4   7      333.69      323.31      3.85 o
  -2   4   7      110.93      116.02      2.24 o
  -1   4   7       99.64       93.89      2.53 o
   0   4   7      216.96      209.64      5.87 o
   1   4   7       56.39       62.75      1.42 o
   2   4   7       42.33       44.43      1.16 o
   3   4   7      256.11      259.18     10.43 o
   4   4   7       97.52       99.14      4.12 o
   5   4   7       38.27       36.11      2.01 o
  -9   5   7       66.26       69.47      1.63 o
  -8   5   7        6.93        9.48      1.36 o
  -7   5   7       10.13       12.49      0.74 o
  -6   5   7       30.38       32.91      0.61 o
  -5   5   7       23.34       25.13      0.63 o
  -4   5   7      285.81      293.20      1.56 o
  -3   5   7      135.08      135.47      2.17 o
  -2   5   7       40.30       41.64      0.65 o
  -1   5   7      125.70      111.77      1.76 o
   0   5   7      142.23      134.97      1.55 o
   1   5   7      600.62      557.84     14.35 o
   2   5   7       72.41       73.09      4.49 o
   3   5   7        6.45        8.29      0.93 o
   4   5   7       13.41       13.29      1.42 o
   5   5   7        1.06        2.42      0.87 o
  -9   6   7        4.06        5.27      0.60 o
  -8   6   7        0.61        1.51      0.58 o
  -7   6   7       15.37       13.36      0.62 o
  -6   6   7      211.68      212.52      2.75 o
  -5   6   7      177.17      174.44      0.75 o
  -4   6   7       10.44       14.13      1.16 o
  -3   6   7      185.91      179.73      3.02 o
  -2   6   7       17.66       21.40      0.67 o
  -1   6   7       35.13       34.59      0.84 o
   0   6   7      263.16      251.88      7.80 o
   1   6   7       21.96       23.96      1.90 o
   2   6   7       29.84       28.60      2.26 o
   3   6   7      141.14      149.75      5.60 o
   4   6   7      117.09      125.75      5.66 o
  -9   7   7       28.22       28.58      0.73 o
  -8   7   7       10.39       11.88      0.58 o
  -7   7   7        0.29        1.87      1.08 o
  -6   7   7       24.26       24.63      0.69 o
  -5   7   7       37.05       40.38      0.82 o
  -4   7   7      311.12      309.38      2.86 o
  -3   7   7       49.67       49.16      0.75 o
  -2   7   7       53.09       48.84      1.22 o
  -1   7   7        0.15        1.45      0.92 o
   0   7   7      118.12      117.71      4.14 o
   1   7   7      306.82      299.15     19.77 o
   2   7   7      105.94      104.34      6.46 o
   3   7   7        0.50       -0.15      1.15 o
   4   7   7        4.21        5.14      0.89 o
  -8   8   7        1.55        1.82      0.51 o
  -7   8   7        1.89        4.64      0.70 o
  -6   8   7       34.82       37.10      0.81 o
  -5   8   7      544.76      566.67      5.08 o
  -4   8   7        3.73       11.30      0.62 o
  -3   8   7      221.08      218.98      3.31 o
  -2   8   7       59.72       59.77      2.01 o
  -1   8   7       26.70       26.54      1.92 o
   0   8   7       27.78       32.83      2.71 o
   1   8   7       54.26       53.98      1.76 o
   2   8   7       14.71       20.76      3.97 o
   3   8   7       12.25       10.92      0.98 o
   4   8   7      128.53      125.14     32.14 o
  -8   9   7        0.28        0.96      0.66 o
  -7   9   7        2.68        1.30      0.62 o
  -6   9   7       59.73       59.70      1.44 o
  -5   9   7        6.54        7.50      0.56 o
  -4   9   7      194.69      193.59      4.39 o
  -3   9   7       85.91       85.23      1.93 o
  -2   9   7        8.54       10.41      0.88 o
  -1   9   7        0.32        2.49      0.81 o
   0   9   7       33.93       36.61      1.60 o
   1   9   7      106.55       97.47      5.34 o
   2   9   7        9.58        7.54      1.97 o
   3   9   7        6.61        7.27      1.68 o
  -7  10   7        3.63        5.50      1.78 o
  -6  10   7       86.87       82.46      0.87 o
  -5  10   7       40.58       38.39      2.00 o
  -4  10   7        0.04        2.64      0.73 o
  -3  10   7       80.69       79.92      2.60 o
  -2  10   7       35.80       34.69      0.86 o
  -1  10   7       14.67       13.94      0.75 o
   0  10   7       63.36       66.54      4.38 o
   1  10   7        0.48        0.97      0.82 o
   2  10   7        2.45        3.95      2.33 o
  -6  11   7        0.09       -0.68      0.68 o
  -5  11   7       12.30       12.97      0.78 o
  -4  11   7       56.11       58.95      1.46 o
  -3  11   7       24.50       23.40      0.72 o
  -2  11   7        4.24        5.38      0.73 o
  -1  11   7       22.88       25.81      0.80 o
   0  11   7       43.21       43.37      3.14 o
   1  11   7      113.06      111.83      4.94 o
  -5  12   7       30.00       29.90      1.36 o
  -4  12   7        0.08        1.02      0.99 o
  -3  12   7       13.45       10.69      0.63 o
  -2  12   7        5.67        6.52      1.13 o
  -1  12   7       15.12       14.73      0.78 o
   0  12   7       27.66       26.34      2.59 o
 -10   0   8        0.60        1.04      0.76 o
  -9   0   8       50.30       52.29      2.49 o
  -8   0   8        7.92       11.62      1.57 o
  -7   0   8        9.96       11.21      0.81 o
  -6   0   8       41.90       43.29      0.88 o
  -5   0   8        3.18        5.63      1.09 o
  -4   0   8      618.09      638.74     11.80 o
  -3   0   8      911.43      926.42     10.58 o
  -2   0   8      126.26      128.64      1.37 o
  -1   0   8       10.70       11.70      1.04 o
   0   0   8       30.02       33.72      0.92 o
   1   0   8      197.92      187.28      6.54 o
   2   0   8      118.13      113.80      7.15 o
   3   0   8       62.28       66.21      3.54 o
   4   0   8        8.63        9.08      1.80 o
 -10   1   8       29.08       30.16      1.34 o
  -9   1   8       19.77       22.18      0.67 o
  -8   1   8        9.42       11.28      0.63 o
  -7   1   8       30.52       30.20      1.20 o
  -6   1   8       94.92      102.16      1.69 o
  -5   1   8      233.89      242.56      4.28 o
  -4   1   8       60.32       67.32      0.81 o
  -3   1   8      274.76      272.33      3.96 o
  -2   1   8      115.50      122.47      2.34 o
  -1   1   8        4.45        5.44      0.66 o
   0   1   8      212.87      219.71      4.54 o
   1   1   8      135.57      130.03      2.60 o
   2   1   8        0.85        3.79      0.61 o
   3   1   8      232.61      224.19      8.51 o
   4   1   8      169.71      169.07      5.71 o
 -10   2   8       11.76        6.15      1.35 o
  -9   2   8       58.99       60.06      2.23 o
  -8   2   8       26.97       31.00      0.73 o
  -7   2   8        5.41        7.69      0.80 o
  -6   2   8       43.63       44.84      1.42 o
  -5   2   8       27.52       30.18      0.99 o
  -4   2   8      300.00      304.22      3.44 o
  -3   2   8      407.69      413.56      3.43 o
  -2   2   8      144.84      151.67      3.00 o
  -1   2   8       19.28       20.64      1.20 o
   0   2   8       95.40      102.99      1.87 o
   1   2   8      142.61      138.27      2.58 o
   2   2   8       87.30       79.16      1.85 o
   3   2   8        1.72        2.59      0.75 o
   4   2   8        2.31        5.11      0.89 o
  -9   3   8       16.32       18.51      1.55 o
  -8   3   8       35.78       37.06      0.64 o
  -7   3   8       68.25       68.38      0.80 o
  -6   3   8       10.18       10.42      0.67 o
  -5   3   8      165.46      174.18      2.04 o
  -4   3   8       43.02       53.35      1.15 o
  -3   3   8       78.96       78.43      3.37 o
  -2   3   8      213.39      211.08      4.52 o
  -1   3   8       70.26       73.56      1.50 o
   0   3   8      101.58      102.86      1.97 o
   1   3   8      122.50      117.27      2.55 o
   2   3   8       59.47       65.13      1.98 o
   3   3   8      139.41      136.16      4.90 o
   4   3   8      111.21      102.90      6.27 o
  -9   4   8       48.83       50.24      1.35 o
  -8   4   8       11.16       14.82      0.68 o
  -7   4   8        0.43        2.62      1.19 o
  -6   4   8       28.46       29.43      0.74 o
  -5   4   8        2.62        4.07      0.49 o
  -4   4   8      229.86      242.00      5.15 o
  -3   4   8      487.92      493.38      7.10 o
  -2   4   8       67.12       66.57      1.62 o
  -1   4   8       74.23       74.25      1.95 o
   0   4   8       95.78      102.00      3.67 o
   1   4   8      134.26      123.10      4.35 o
   2   4   8       53.37       49.72      1.76 o
   3   4   8       11.64       12.97      0.90 o
   4   4   8        0.91        2.80      0.88 o
  -9   5   8        3.24        5.01      0.83 o
  -8   5   8        6.41        9.34      0.63 o
  -7   5   8       19.50       20.41      0.70 o
  -6   5   8       54.15       58.49      1.17 o
  -5   5   8      119.06      127.82      1.37 o
  -4   5   8       14.24       22.96      0.74 o
  -3   5   8        4.53        6.65      0.71 o
  -2   5   8       90.60       89.98      1.08 o
  -1   5   8      136.19      127.45      0.85 o
   0   5   8       33.68       34.35      1.58 o
   1   5   8       67.25       63.24      3.00 o
   2   5   8        0.68        1.60      0.93 o
   3   5   8       99.97       92.32      4.66 o
   4   5   8       86.57       82.45      3.24 o
  -9   6   8       41.43       40.43      1.01 o
  -8   6   8        6.89        6.55      0.96 o
  -7   6   8        0.39        2.75      0.63 o
  -6   6   8       11.76       11.52      1.01 o
  -5   6   8        3.12        3.50      0.50 o
  -4   6   8       93.99      101.82      1.45 o
  -3   6   8      266.17      257.45      3.99 o
  -2   6   8      116.27      105.46      2.46 o
  -1   6   8       43.87       44.54      0.79 o
   0   6   8       83.96       82.77      2.99 o
   1   6   8       56.28       57.66      0.93 o
   2   6   8       71.21       67.54      1.36 o
   3   6   8        2.70        4.52      0.97 o
  -8   7   8        4.73        6.09      0.57 o
  -7   7   8        8.30        9.79      0.62 o
  -6   7   8       83.17       82.49      1.16 o
  -5   7   8       39.14       44.70      0.77 o
  -4   7   8       12.34       16.40      0.61 o
  -3   7   8       41.75       44.06      1.66 o
  -2   7   8      117.52      111.06      2.03 o
  -1   7   8       28.40       28.64      0.72 o
   0   7   8       59.56       65.67      2.01 o
   1   7   8       37.41       39.28      1.23 o
   2   7   8        0.31        0.77      0.83 o
   3   7   8      170.24      163.42     42.89 o
  -8   8   8        1.34        2.15      0.90 o
  -7   8   8       49.24       48.00      0.64 o
  -6   8   8       23.29       23.13      1.05 o
  -5   8   8       24.28       24.91      0.66 o
  -4   8   8       83.39       84.92      1.20 o
  -3   8   8      190.16      188.38      4.84 o
  -2   8   8        2.02        3.56      0.61 o
  -1   8   8        3.42        4.45      1.08 o
   0   8   8       30.54       30.94      1.04 o
   1   8   8        7.61        7.13      2.80 o
   2   8   8       61.67       55.75      0.93 o
  -7   9   8        2.62        2.28      1.22 o
  -6   9   8       64.35       64.46      1.45 o
  -5   9   8       61.33       63.98      1.36 o
  -4   9   8        3.29        6.06      0.55 o
  -3   9   8       34.59       35.32      0.83 o
  -2   9   8       31.10       30.20      1.24 o
  -1   9   8        9.18        8.95      1.28 o
   0   9   8        5.68        5.69      0.73 o
   1   9   8       51.47       55.90      3.85 o
   2   9   8        8.00        3.63      4.13 o
  -6  10   8        4.15        3.77      0.77 o
  -5  10   8        0.09        0.10      0.69 o
  -4  10   8       65.93       65.46      1.52 o
  -3  10   8       64.48       62.41      2.70 o
  -2  10   8       23.76       24.79      0.92 o
  -1  10   8       24.97       24.84      2.69 o
   0  10   8       14.59       16.40      1.25 o
   1  10   8       26.68       21.46      1.05 o
  -5  11   8       21.01       20.30      1.06 o
  -4  11   8        1.20        1.64      0.68 o
  -3  11   8        0.18        0.71      0.96 o
  -2  11   8       31.38       31.12      1.34 o
  -1  11   8       39.45       42.26      0.97 o
  -9   0   9       43.03       42.91      0.89 o
  -8   0   9        7.29        9.38      0.99 o
  -7   0   9      107.69      113.41      5.08 o
  -6   0   9       52.55       60.93      1.50 o
  -5   0   9       72.22       75.05      6.88 o
  -4   0   9       21.69       30.41      1.16 o
  -3   0   9        2.05        4.57      1.78 o
  -2   0   9        3.88        6.10      1.11 o
  -1   0   9      308.89      311.47      2.35 o
   0   0   9       87.33       94.33      3.70 o
   1   0   9       72.04       67.74      2.28 o
   2   0   9       21.49       23.04      1.18 o
   3   0   9      124.00      112.46      6.14 o
  -9   1   9       21.68       25.65      0.96 o
  -8   1   9       53.76       56.65      2.12 o
  -7   1   9       13.49       14.06      0.83 o
  -6   1   9        7.51        8.90      0.75 o
  -5   1   9        5.04        3.92      0.69 o
  -4   1   9       96.35      108.50      2.05 o
  -3   1   9      179.03      179.24      4.58 o
  -2   1   9      167.67      170.89      3.89 o
  -1   1   9       27.09       26.73      1.03 o
   0   1   9       67.98       73.92      1.49 o
   1   1   9       22.06       21.41      1.39 o
   2   1   9       53.68       45.62      0.73 o
   3   1   9       56.99       57.41      2.55 o
  -9   2   9       18.33       21.67      0.68 o
  -8   2   9       16.77       18.92      1.10 o
  -7   2   9       38.48       43.22      1.09 o
  -6   2   9       30.80       37.02      1.27 o
  -5   2   9        8.33        9.80      1.23 o
  -4   2   9       97.15      104.55      2.57 o
  -3   2   9       21.90       22.83      0.70 o
  -2   2   9      114.47      115.01      2.47 o
  -1   2   9      179.79      190.61      3.02 o
   0   2   9       98.59      102.23      2.08 o
   1   2   9        4.76        3.84      0.55 o
   2   2   9        0.12        0.91      0.78 o
   3   2   9       62.82       54.93      1.75 o
  -9   3   9       36.75       34.53      0.72 o
  -8   3   9       12.45       12.91      0.80 o
  -7   3   9        4.81        7.32      1.23 o
  -6   3   9        9.20       12.84      0.72 o
  -5   3   9        1.24        1.98      0.86 o
  -4   3   9       90.09      101.44      2.07 o
  -3   3   9      373.09      373.80      3.73 o
  -2   3   9       60.06       64.18      1.25 o
  -1   3   9       26.53       26.33      0.93 o
   0   3   9      157.24      177.92      3.45 o
   1   3   9       13.89       13.26      0.63 o
   2   3   9       11.45        7.23      0.57 o
   3   3   9       68.99       67.98      2.29 o
  -8   4   9       10.02       13.50      0.76 o
  -7   4   9       56.93       58.11      2.31 o
  -6   4   9       20.97       23.06      0.91 o
  -5   4   9       14.41       15.86      1.23 o
  -4   4   9       62.70       64.13      1.58 o
  -3   4   9        0.09        2.04      1.13 o
  -2   4   9       99.86       98.97      2.27 o
  -1   4   9      150.65      151.23      1.78 o
   0   4   9       55.33       56.08      1.30 o
   1   4   9       10.34       10.46      0.63 o
   2   4   9        0.10        0.98      1.04 o
  -8   5   9       32.48       33.39      0.94 o
  -7   5   9        7.91        8.02      0.80 o
  -6   5   9        0.29        1.82      1.48 o
  -5   5   9       12.89       15.47      0.54 o
  -4   5   9       35.66       40.05      0.78 o
  -3   5   9      414.85      426.70      3.24 o
  -2   5   9       40.50       45.38      1.27 o
  -1   5   9       39.99       43.12      2.90 o
   0   5   9       26.33       28.56      1.02 o
   1   5   9        7.21        4.44      1.01 o
   2   5   9       22.81       23.05      0.91 o
  -8   6   9        7.40        7.82      1.32 o
  -7   6   9       38.27       39.32      1.07 o
  -6   6   9        5.68        7.55      0.53 o
  -5   6   9        5.85        7.38      1.03 o
  -4   6   9       90.00       88.02      1.17 o
  -3   6   9        0.92        2.37      1.04 o
  -2   6   9      104.45       94.94      2.79 o
  -1   6   9       69.95       72.06      0.75 o
   0   6   9       54.53       58.14      1.96 o
   1   6   9        6.98        9.18      1.47 o
   2   6   9        7.90        7.78      3.02 o
  -7   7   9        2.11        1.86      0.74 o
  -6   7   9        0.31        1.61      0.59 o
  -5   7   9        2.26        3.06      0.69 o
  -4   7   9       59.78       60.68      2.17 o
  -3   7   9      137.79      132.80      4.34 o
  -2   7   9       42.30       45.41      1.97 o
  -1   7   9       23.46       24.70      0.72 o
   0   7   9       24.12       26.63      0.87 o
   1   7   9       31.82       30.10      1.07 o
  -7   8   9       91.06        1.87      1.42 o
  -6   8   9        8.60        9.18      0.67 o
  -5   8   9        6.69        8.01      0.55 o
  -4   8   9        7.65        9.50      0.59 o
  -3   8   9        1.94        3.03      0.58 o
  -2   8   9       24.76       27.15      1.52 o
  -1   8   9       37.54       36.91      1.97 o
   0   8   9       28.24       28.24      1.08 o
   1   8   9       87.97       64.92     39.12 o
  -6   9   9        0.43        1.34      1.73 o
  -5   9   9        0.63        2.30      0.97 o
  -4   9   9       16.56       17.18      0.66 o
  -3   9   9       64.01       59.53      1.48 o
  -2   9   9       11.44       12.88      1.36 o
  -1   9   9        2.10        2.18      0.84 o
   0   9   9        0.39       -0.97      1.76 o
  -4  10   9       17.04       14.56      0.67 o
  -3  10   9        0.29        2.61      0.76 o
  -2  10   9       27.06       26.76      0.93 o
  -8   0  10       58.26       62.33      1.83 o
  -7   0  10       93.01       91.58      3.39 o
  -6   0  10       33.88       31.68      3.34 o
  -5   0  10       50.46       48.02      3.28 o
  -4   0  10       10.87       25.35      2.90 o
  -3   0  10      145.30      152.83      1.45 o
  -2   0  10       81.21       82.46      1.73 o
  -1   0  10        2.73        2.98      1.07 o
   0   0  10       43.15       46.78      2.12 o
   1   0  10       56.57       56.86      2.49 o
  -8   1  10        1.08        5.31      0.71 o
  -7   1  10       67.31       68.55      1.22 o
  -6   1  10       60.96       65.37      1.05 o
  -5   1  10        6.06        7.86      0.76 o
  -4   1  10       33.88       34.22      1.10 o
  -3   1  10       60.30       65.59      0.92 o
  -2   1  10       28.49       27.07      1.40 o
  -1   1  10      175.52      172.79      2.40 o
   0   1  10      127.02      137.63      3.38 o
   1   1  10        2.51        2.83      0.59 o
  -8   2  10       45.55       44.13      5.74 o
  -7   2  10       55.03       58.36      1.94 o
  -6   2  10        0.61        0.96      1.29 o
  -5   2  10        4.39        4.55      0.83 o
  -4   2  10       41.49       52.09      1.51 o
  -3   2  10       85.83       89.38      1.93 o
  -2   2  10       80.52       81.51      2.99 o
  -1   2  10        3.20        5.48      0.63 o
   0   2  10       15.42       16.35      1.75 o
   1   2  10        7.51        7.93      0.65 o
  -8   3  10        3.91       10.01      1.41 o
  -7   3  10       39.29       41.10      1.89 o
  -6   3  10       38.63       39.32      1.43 o
  -5   3  10       10.00       11.36      1.21 o
  -4   3  10        9.21       15.44      1.01 o
  -3   3  10       25.81       25.57      0.86 o
  -2   3  10       44.57       43.50      0.93 o
  -1   3  10      169.14      167.70      3.04 o
   0   3  10       32.74       32.27      0.97 o
   1   3  10        9.85        9.28      0.75 o
  -7   4  10       39.34       39.44      1.43 o
  -6   4  10        0.82       -0.17      0.78 o
  -5   4  10       19.43       21.73      0.86 o
  -4   4  10       35.86       40.01      0.66 o
  -3   4  10       57.96       59.37      0.95 o
  -2   4  10       47.57       48.62      1.17 o
  -1   4  10        1.62        1.02      0.62 o
   0   4  10        8.78        9.89      1.09 o
   1   4  10       21.61       20.28      2.00 o
  -7   5  10       19.51       16.67      4.75 o
  -6   5  10       15.66       19.21      1.06 o
  -5   5  10       29.62       32.07      1.02 o
  -4   5  10       12.09       12.87      0.60 o
  -3   5  10        3.88        7.00      1.26 o
  -2   5  10        4.67        5.14      1.30 o
  -1   5  10       97.89       95.77      1.81 o
   0   5  10       61.37       62.26      4.90 o
  -6   6  10        6.15        4.14      1.55 o
  -5   6  10        5.96        6.93      0.95 o
  -4   6  10       46.97       48.94      1.75 o
  -3   6  10       31.88       37.01      2.02 o
  -2   6  10       34.56       35.93      1.90 o
  -1   6  10        0.03        1.88      0.85 o
   0   6  10       23.92       23.15      3.30 o
  -6   7  10       23.93       19.34      4.27 o
  -5   7  10        3.35        2.92      0.96 o
  -4   7  10        6.95        9.28      0.88 o
  -3   7  10        6.14        7.09      0.77 o
  -2   7  10       10.00        9.84      0.70 o
  -1   7  10       84.78       76.29      3.18 o
  -4   8  10        4.06        9.02      1.68 o
  -3   8  10       26.42       24.90      0.82 o
  -6   0  11        0.46        4.94      4.23 o
  -5   0  11       37.66       39.05      2.26 o
  -4   0  11       22.97       24.70      2.75 o
  -3   0  11        3.03        2.55      0.98 o
  -2   0  11        4.44        4.24      0.88 o
  -1   0  11      130.90       98.85     17.97 o
  -6   1  11        5.79       10.46      1.51 o
  -5   1  11        6.10        8.40      0.92 o
  -4   1  11       42.93       57.06      1.54 o
  -3   1  11       11.45       12.60      1.72 o
  -2   1  11       30.80       30.58      1.75 o
  -1   1  11       17.58       17.91      1.91 o
  -6   2  11       45.52       45.32      8.27 o
  -5   2  11       33.87       35.44      0.84 o
  -4   2  11        8.93       11.03      1.33 o
  -3   2  11        0.80        1.74      0.75 o
  -2   2  11        3.95        7.34      1.53 o
  -1   2  11       35.78       29.00      3.05 o
  -6   3  11        3.87        5.52      1.56 o
  -5   3  11       26.08       26.75      0.75 o
  -4   3  11       33.89       41.73      0.98 o
  -3   3  11       16.95       18.92      1.49 o
  -2   3  11        1.72        1.94      0.67 o
  -1   3  11       23.45       21.30      1.09 o
  -5   4  11       18.11       20.54      1.16 o
  -4   4  11        3.89        4.23      0.57 o
  -3   4  11        0.49       -0.09      1.00 o
  -2   4  11        1.01        0.48      1.01 o
  -4   5  11       11.84       15.52      1.12 o
  -3   5  11        4.84        4.33      0.78 o
 
